# Supplementary material for: The Cellular Transcriptome in the Maternal Circulation During Normal Pregnancy: A Longitudinal Study
Source: Front Immunol. 2019 Dec 17;10:2863. doi: 10.3389/fimmu.2019.02863 (PMC6928201; doi:10.3389/fimmu.2019.02863)
Supplement: Supplementary File 1 — Differential gene expression with gestational age. Each row corresponds to one of the 614 transcript clusters associated with gestational age. ID, Affymetrix transcript cluster identifier; SYMBOL, gene symbol; ENTREZ, Entrez gene database identifier; Name, Gene name; mRNA, mRNA identifier; Source, mRNA identifier source; locus.type, coding vs. non-protein coding assignment; Chromosome, chromosome number; strand, chromosome strand; start/stop, genomic coordinate start and stop for the transcript cluster; p-value, significance value for the polynomial relation between log gene expression and gestational age; FC, log2 fold change representing the log2 ratio of the highest and lowest fitted value from 10 to 40 weeks of gestation (see Figure 3). The sign is positive if value at 40 weeks is higher than the value at 10 weeks, and negative otherwise. adj.P.Value, False discovery adjusted p-value. [file Data_Sheet_1.XLS]

## Sheet: SupplementaryFile1
Supp File 1
ID	SYMBOL	Name	mRNA	Source	ENTREZ	locus.type	strand	start	stop	Chromosome	FC	adj.P.Val	P.Value
TC11002231.hg.1	MMP8	matrix metallopeptidase 8	NM_002424	RefSeq	4317	Coding	-	102582526	102595685	chr11	2.32866	2.01063e-27	1.04719e-31
TC08002631.hg.1	DEFA1B	defensin, alpha 1B	NM_001042500	RefSeq	728358	Coding	-	6873391	6875823	chr8	2.14852	2.01063e-27	1.23723e-31
TC08000910.hg.1	DEFA1B	defensin, alpha 1B	NM_001042500	RefSeq	728358	Coding	-	6835171	6837614	chr8	2.059	5.43113e-27	5.18897e-31
TC08002630.hg.1	DEFA1B	defensin, alpha 1B	NM_001042500	RefSeq	728358	Coding	-	6854288	6856724	chr8	2.02542	5.43113e-27	6.68406e-31
TC19002493.hg.1	CEACAM8	carcinoembryonic antigen-related cell adhesion molecule 8	D90064	NONCODE	1088	NonCoding	-	43084396	43099066	chr19	1.60874	8.30812e-26	1.27809e-29
TC19001576.hg.1	CEACAM8	carcinoembryonic antigen-related cell adhesion molecule 8	NM_001816	RefSeq	1088	Coding	-	43084393	43099082	chr19	1.60027	1.48782e-25	2.74657e-29
TC09001547.hg.1	STOM	stomatin	NM_004099	RefSeq	2040	Coding	-	124101353	124132545	chr9	0.823257	3.55913e-23	7.66535e-27
TC08000908.hg.1	DEFA4	defensin, alpha 4, corticostatin	NM_001925	RefSeq	1669	Coding	-	6793344	6795860	chr8	1.19195	8.1052e-22	1.995e-25
TC03001901.hg.1	SIAH2	siah E3 ubiquitin protein ligase 2	NM_005067	RefSeq	6478	Coding	-	150458910	150481264	chr3	0.819815	1.31784e-21	3.64917e-25
TC16000235.hg.1	METTL9	methyltransferase like 9	NM_001077180	RefSeq	51108	Coding	+	21610797	21668794	chr16	0.437672	1.91878e-21	5.90357e-25
TC08001381.hg.1	CA1	carbonic anhydrase I	NM_001128829	RefSeq	759	Coding	-	86239837	86291243	chr8	1.02942	2.14361e-21	7.25486e-25
TC03001357.hg.1	LTF	lactotransferrin	NM_001199149	RefSeq	4057	Coding	-	46477136	46526724	chr3	1.18053	2.51781e-21	9.29596e-25
TC06001785.hg.1	CRISP3	cysteine-rich secretory protein 3	NM_001190986	RefSeq	10321	Coding	-	49695092	49712168	chr6	1.46133	9.13521e-21	3.65386e-24
TC08002237.hg.1	MSR1	macrophage scavenger receptor 1	D90187	NONCODE	4481	NonCoding	-	15966968	16050148	chr8	0.567664	9.25849e-21	3.98803e-24
TC19000134.hg.1	MCEMP1	mast cell-expressed membrane protein 1	NM_174918	RefSeq	199675	Coding	+	7741943	7744719	chr19	0.907837	1.1771e-20	5.43243e-24
TC13001318.hg.1	TFDP1	transcription factor Dp-1	NR_026580	NONCODE	7027	NonCoding	+	114239003	114295788	chr13	0.826602	1.36279e-20	6.70868e-24
TC13000426.hg.1	TFDP1	transcription factor Dp-1	NM_007111	RefSeq	7027	Coding	+	114239003	114295788	chr13	0.607492	6.74386e-20	3.73483e-23
TC07000836.hg.1	BPGM	2,3-bisphosphoglycerate mutase	NM_001724	RefSeq	669	Coding	+	134331531	134364567	chr7	0.850603	9.12186e-20	5.33245e-23
TC08001723.hg.1	TSTA3	tissue specific transplantation antigen P35B	NM_003313	RefSeq	7264	Coding	-	144694788	144699736	chr8	0.923342	9.41494e-20	5.79345e-23
TC13000228.hg.1	OLFM4	olfactomedin 4	NM_006418	RefSeq	10562	Coding	+	53602830	53626196	chr13	1.38658	9.50459e-20	6.14105e-23
TC18000536.hg.1	FECH	ferrochelatase	NM_000140	RefSeq	2235	Coding	-	55212073	55254004	chr18	1.00593	1.50939e-19	1.03236e-22
TC06000110.hg.1	GMPR	guanosine monophosphate reductase	NM_006877	RefSeq	2766	Coding	+	16238807	16295780	chr6	0.993458	1.50939e-19	1.06812e-22
TC09002907.hg.1	ORM1	orosomucoid 1	NM_000607	RefSeq	5004	Coding	+	117085303	117088759	chr9	0.548123	2.60714e-19	1.92516e-22
TC01001030.hg.1	FAM46C	family with sequence similarity 46, member C	NM_017709	RefSeq	54855	Coding	+	118148556	118171011	chr1	0.888104	3.59846e-19	2.76787e-22
TC10000419.hg.1	HK1	hexokinase 1	NM_000188	RefSeq	3098	Coding	+	71029740	71161638	chr10	0.614473	4.34707e-19	3.47745e-22
TC07000308.hg.1	ABCA13	ATP binding cassette subfamily A member 13	NM_152701	RefSeq	154664	Coding	+	48211055	48687092	chr7	0.753743	5.60181e-19	4.65353e-22
TC06002977.hg.1	FOXO3	forkhead box O3	AK024103	NONCODE	2309	NonCoding	+	109002487	109005971	chr6	1.10108	7.3975e-19	6.37284e-22
TC12000955.hg.1	P2RX7	purinergic receptor P2X, ligand gated ion channel, 7	NM_002562	RefSeq	5027	Coding	+	121570622	121624354	chr12	0.339999	1.01623e-18	9.06731e-22
TC03000276.hg.1	CAMP	cathelicidin antimicrobial peptide	NM_004345	RefSeq	820	Coding	+	48264837	48266981	chr3	0.933065	1.17677e-18	1.08618e-21
TC10000638.hg.1	IFIT1B	interferon-induced protein with tetratricopeptide repeats 1B	NM_001010987	RefSeq	439996	Coding	+	91137813	91144962	chr10	1.63423	1.59426e-18	1.52059e-21
TC02000516.hg.1	GNLY	granulysin	NM_006433	RefSeq	10578	Coding	+	85912298	85925977	chr2	-0.539627	1.65174e-18	1.66443e-21
TC09000677.hg.1	LCN2	lipocalin 2	NM_005564	RefSeq	3934	Coding	+	130911350	130915734	chr9	0.665899	1.65174e-18	1.67705e-21
TC10001535.hg.1	MYOF	myoferlin	NM_013451	RefSeq	26509	Coding	-	95066186	95242074	chr10	0.605583	1.87388e-18	1.96025e-21
TC20000281.hg.1	BPI	bactericidal/permeability-increasing protein	NM_001725	RefSeq	671	Coding	+	36888551	36965907	chr20	0.673837	1.99781e-18	2.15135e-21
TC09002906.hg.1	ORM2	orosomucoid 2	NM_000608	RefSeq	5005	Coding	+	117092069	117095536	chr9	0.475048	3.00481e-18	3.3282e-21
TC07001858.hg.1	UBE2H	ubiquitin conjugating enzyme E2H	NM_001202498	RefSeq	7328	Coding	-	129470572	129592800	chr7	0.554017	3.59796e-18	4.09589e-21
TC16002057.hg.1	HP	haptoglobin	NM_001126102	RefSeq	3240	Coding	+	72088508	72094955	chr16	0.740437	6.46574e-18	7.55948e-21
TC21000747.hg.1	ABCG1	ATP binding cassette subfamily G member 1	AL355711	NONCODE	9619	NonCoding	+	43719104	43720919	chr21	-0.643727	8.88202e-18	1.06578e-20
TC09000316.hg.1	PIP5K1B	phosphatidylinositol-4-phosphate 5-kinase, type I, beta	NM_003558	RefSeq	8395	Coding	+	71320575	71624092	chr9	0.45544	9.80487e-18	1.20668e-20
TC12001216.hg.1	OLR1	oxidized low density lipoprotein (lectin-like) receptor 1	NM_001172632	RefSeq	4973	Coding	-	10310899	10324790	chr12	1.06948	1.98068e-17	2.5595e-20
TC10000338.hg.1	NCOA4	nuclear receptor coactivator 4	NM_001145260	RefSeq	8031	Coding	+	51565108	51590734	chr10	0.548528	2.02257e-17	2.67585e-20
TC16000380.hg.1	AHSP	alpha hemoglobin stabilizing protein	NM_016633	RefSeq	51327	Coding	+	31539185	31540124	chr16	1.30503	4.09768e-17	5.54729e-20
TC21000200.hg.1	ABCG1	ATP binding cassette subfamily G member 1	AL355711	NONCODE	9619	Coding	+	43719104	43720919	chr21	-0.700135	4.5052e-17	6.23759e-20
TC01000301.hg.1	PITHD1	PITH (C-terminal proteasome-interacting domain of thioredoxin-like) domain containing 1	NM_020362	RefSeq	57095	Coding	+	24104876	24114722	chr1	0.913834	5.5273e-17	7.82277e-20
TC12002617.hg.1	P2RX7	purinergic receptor P2X, ligand gated ion channel, 7	NR_033948	NONCODE	5027	NonCoding	+	121570631	121624354	chr12	0.425543	5.73276e-17	8.28994e-20
TC22000288.hg.1	H1F0	H1 histone family, member 0	NM_005318	RefSeq	3005	Coding	+	38201100	38203443	chr22	0.742266	7.72822e-17	1.14133e-19
TC19002658.hg.1	KIR3DL2	killer cell immunoglobulin-like receptor, three domains, long cytoplasmic tail, 2	NM_001242867	RefSeq	3812	Coding	+	55361898	55378670	chr19	-0.365164	1.78937e-16	2.69765e-19
TC06000983.hg.1	ARG1	arginase 1	NM_000045	RefSeq	383	Coding	+	131894284	131905472	chr6	0.76087	1.90423e-16	2.92941e-19
TC17000695.hg.1	PCTP	phosphatidylcholine transfer protein	NM_001102402	RefSeq	58488	Coding	+	53828340	53854748	chr17	0.467366	2.16838e-16	3.40248e-19
TC12002516.hg.1	NUDT4P1	nudix hydrolase 4 pseudogene 1	NR_002212	NONCODE	440672	NonCoding	+	93771746	93796052	chr12	0.724176	2.78747e-16	4.45968e-19
TC01000909.hg.1	S1PR1	sphingosine-1-phosphate receptor 1	NM_001400	RefSeq	1901	Coding	+	101702305	101707076	chr1	-0.42889	2.92556e-16	4.77062e-19
TC10000798.hg.1	MXI1	MAX interactor 1, dimerization protein	NM_001008541	RefSeq	4601	Coding	+	111967363	112047123	chr10	0.657421	3.12127e-16	5.18579e-19
TC08000188.hg.1	SLC25A37	solute carrier family 25 (mitochondrial iron transporter), member 37	NM_016612	RefSeq	51312	Coding	+	23386318	23432976	chr8	0.422663	3.40338e-16	5.75921e-19
TC02005014.hg.1	UBE2F	ubiquitin-conjugating enzyme E2F (putative)	NM_080678	RefSeq	140739	Coding	+	238875469	238951423	chr2	0.372861	3.57737e-16	6.16371e-19
TC07001302.hg.1	TRGV1	T cell receptor gamma variable 1 (non-functional)	OTTHUMT00000338398	Havanatranscript	6973	Coding	-	38407187	38407770	chr7	-0.407303	3.66825e-16	6.43315e-19
TC16000621.hg.1	TERF2IP	telomeric repeat binding factor 2, interacting protein	NM_018975	RefSeq	54386	Coding	+	75681635	75691341	chr16	0.499442	6.63362e-16	1.20418e-18
TC0X002231.hg.1	MBNL3	muscleblind-like splicing regulator 3	CR627122	NONCODE	55796	NonCoding	-	131506032	131511219	chrX	1.04372	7.83391e-16	1.44617e-18
TC06001994.hg.1	SNX3	sorting nexin 3	NM_003795	RefSeq	8724	Coding	-	108532426	108582464	chr6	0.569984	9.2213e-16	1.73066e-18
TC17001226.hg.1	FOXO3B	forkhead box O3B pseudogene	NR_026718	RefSeq	2310	Coding	-	18569236	18576494	chr17	0.655185	2.24e-15	4.27297e-18
TC04000529.hg.1	CISD2	CDGSH iron sulfur domain 2	NM_001008388	RefSeq	493856	Coding	+	103790135	103813963	chr4	0.771446	2.69765e-15	5.22897e-18
TC18000100.hg.1	RIOK3	RIO kinase 3	NM_003831	RefSeq	8780	Coding	+	21032787	21063104	chr18	0.877396	2.88803e-15	5.77771e-18
TC20001302.hg.1	FAM210B	family with sequence similarity 210, member B	L17329	NONCODE	116151	NonCoding	+	54941964	54942210	chr20	0.896453	2.88803e-15	5.82267e-18
TC12000822.hg.1	TCP11L2	t-complex 11, testis-specific-like 2	NM_152772	RefSeq	255394	Coding	+	106696581	106740793	chr12	0.597311	2.88803e-15	5.86456e-18
TC06004051.hg.1	GCLC	glutamate-cysteine ligase, catalytic subunit	NM_001197115	RefSeq	2729	Coding	-	53362139	53409927	chr6	0.555444	3.52438e-15	7.44077e-18
TC0X001077.hg.1	ALAS2	5-aminolevulinate synthase 2	NM_000032	RefSeq	212	Coding	-	55035488	55057497	chrX	0.613027	3.52438e-15	7.64412e-18
TC19002661.hg.1	KIR2DL3	killer cell immunoglobulin-like receptor, two domains, long cytoplasmic tail, 3	NM_015868	RefSeq	3804	Coding	+	55249974	55264504	chr19	-0.509158	3.52438e-15	7.68605e-18
TC19_gl000209_random000006.hg.1	KIR2DS3	killer cell immunoglobulin-like receptor, two domains, short cytoplasmic tail, 3	NM_012313	RefSeq	3808	Coding	+	21911	113132	chr19	-0.510511	3.52438e-15	7.69895e-18
TC16000918.hg.1	GDE1	glycerophosphodiester phosphodiesterase 1	NM_016641	RefSeq	51573	Coding	-	19513015	19533450	chr16	0.428247	3.87698e-15	8.78733e-18
TC14000593.hg.1	GLRX5	glutaredoxin 5	NM_016417	RefSeq	51218	Coding	+	95999840	96011055	chr14	0.657806	3.87698e-15	8.82704e-18
TC22000217.hg.1	OSBP2	oxysterol binding protein 2	NM_030758	RefSeq	23762	Coding	+	31089769	31303811	chr22	0.582546	4.14719e-15	9.56985e-18
TC12000724.hg.1	NUDT4	nudix hydrolase 4	NM_019094	RefSeq	11163	Coding	+	93771659	93797024	chr12	0.557104	4.18123e-15	9.77704e-18
TC01002016.hg.1	OR2W3	olfactory receptor, family 2, subfamily W, member 3	NM_001001957	RefSeq	343171	Coding	+	248020501	248060449	chr1	0.926043	4.21516e-15	9.98608e-18
TC06000868.hg.1	FOXO3	forkhead box O3	NM_001455	RefSeq	2309	Coding	+	108881026	109005977	chr6	0.656477	4.36915e-15	1.04853e-17
TC01005631.hg.1	TGFBR3	transforming growth factor beta receptor III	NR_036634	NONCODE	7049	NonCoding	-	92145900	92351836	chr1	-0.500938	6.44751e-15	1.56715e-17
TC19000588.hg.1	CD79A	CD79a molecule, immunoglobulin-associated alpha	NM_001783	RefSeq	973	Coding	+	42381190	42385439	chr19	-0.494059	7.04398e-15	1.7338e-17
TC0X001551.hg.1	CLIC2	chloride intracellular channel 2	NM_001289	RefSeq	1193	Coding	-	154505500	154563986	chrX	0.881064	7.84129e-15	1.95417e-17
TC17002533.hg.1	FOXO3B	forkhead box O3B pseudogene	BC015367	NONCODE	2310	NonCoding	-	18569236	18576494	chr17	0.634946	7.96224e-15	2.00881e-17
TC14001478.hg.1	TCL1A	T-cell leukemia/lymphoma 1A	NM_001098725	RefSeq	8115	Coding	-	96176304	96180533	chr14	-0.411078	9.74668e-15	2.54897e-17
TC10001366.hg.1	PRF1	perforin 1 (pore forming protein)	NM_001083116	RefSeq	5551	Coding	-	72357104	72362531	chr10	-0.500506	1.51477e-14	4.10129e-17
TC0X000170.hg.1	XK	X-linked Kx blood group	NM_021083	RefSeq	7504	Coding	+	37545012	37591383	chrX	0.665536	1.51578e-14	4.15064e-17
TC14000056.hg.1	PNP	purine nucleoside phosphorylase	NM_000270	RefSeq	4860	Coding	+	20937538	20946165	chr14	0.717587	1.69537e-14	4.69458e-17
TC01003481.hg.1	CREG1	cellular repressor of E1A-stimulated genes 1	NM_003851	RefSeq	8804	Coding	-	167498914	167523056	chr1	0.575899	1.96322e-14	5.55708e-17
TC19002659.hg.1	KIR2DL1	killer cell immunoglobulin-like receptor, two domains, long cytoplasmic tail, 1	NM_014218	RefSeq	3802	Coding	+	55281263	55295778	chr19	-0.4518	2.0787e-14	5.94792e-17
TC19002660.hg.1	KIR2DS4	killer cell immunoglobulin-like receptor, two domains, short cytoplasmic tail, 4	NM_012314	RefSeq	3809	Coding	+	55344131	55360024	chr19	-0.521328	2.10899e-14	6.09948e-17
TC01002864.hg.1	TGFBR3	transforming growth factor beta receptor III	NM_001195683	RefSeq	7049	Coding	-	92145900	92371892	chr1	-0.338726	3.332e-14	9.73909e-17
TC10001683.hg.1	SHTN1	shootin 1	NM_001127211	RefSeq	57698	Coding	-	118615739	118886097	chr10	0.386323	3.73563e-14	1.10338e-16
TC19_gl000209_random000007.hg.1	KIR2DS2	killer cell immunoglobulin-like receptor, two domains, short cytoplasmic tail, 2	NM_012312	RefSeq	100132285	Coding	+	38478	145745	chr19	-0.387137	4.30696e-14	1.28538e-16
TC15002174.hg.1	CCNDBP1	cyclin D-type binding-protein 1	NR_027513	NONCODE	23582	NonCoding	+	43477466	43488229	chr15	0.610941	5.04757e-14	1.53773e-16
TC18000202.hg.1	NEDD4L	neural precursor cell expressed, developmentally down-regulated 4-like, E3 ubiquitin protein ligase	NM_001144964	RefSeq	23327	Coding	+	55711610	56068772	chr18	0.562352	5.04757e-14	1.553e-16
TC18000164.hg.1	SLC14A1	solute carrier family 14 (urea transporter), member 1 (Kidd blood group)	NM_001128588	RefSeq	6563	Coding	+	43304092	43332485	chr18	0.862576	5.17438e-14	1.60794e-16
TC11000645.hg.1	CTSW	cathepsin W	NM_001335	RefSeq	1521	Coding	+	65647280	65651212	chr11	-0.424636	5.88638e-14	1.86542e-16
TC09001655.hg.1	C9orf78	chromosome 9 open reading frame 78	NM_016520	RefSeq	51759	Coding	-	132589564	132598142	chr9	0.668792	6.33296e-14	2.04591e-16
TC19_gl000209_random000009.hg.1	KIR3DS1	killer cell immunoglobulin-like receptor, three domains, short cytoplasmic tail, 1	NM_001083539	RefSeq	3813	Coding	+	38469	84658	chr19	-0.444316	6.59144e-14	2.14969e-16
TC01003237.hg.1	THEM5	thioesterase superfamily member 5	NM_182578	RefSeq	284486	Coding	-	151818220	151826173	chr1	0.995991	6.99059e-14	2.30138e-16
TC19000584.hg.1	CEACAM6	carcinoembryonic antigen-related cell adhesion molecule 6 (non-specific cross reacting antigen)	NM_002483	RefSeq	4680	Coding	+	42259329	42276113	chr19	0.456913	1.05432e-13	3.56825e-16
TC01003767.hg.1	FCMR	Fc fragment of IgM receptor	NM_001142473	RefSeq	9214	Coding	-	207076631	207095378	chr1	-0.440035	1.09193e-13	3.72913e-16
TC17002123.hg.1	MAP2K3	mitogen-activated protein kinase kinase 3	CR541793	NONCODE	5606	NonCoding	+	21188234	21217539	chr17	0.778516	1.33185e-13	4.62424e-16
TC14002213.hg.1	IGHM	immunoglobulin heavy constant mu	OTTHUMT00000326272	Havanatranscript	3507	Coding	-	106320349	106322323	chr14	-0.617488	1.33185e-13	4.63044e-16
TC16000620.hg.1	GABARAPL2	GABA(A) receptor-associated protein like 2	NM_007285	RefSeq	11345	Coding	+	75600249	75611779	chr16	0.57347	1.3393e-13	4.69757e-16
TC10002068.hg.1	NCOA4	nuclear receptor coactivator 4	AY425959	NONCODE	8031	NonCoding	+	51585312	51586347	chr10	0.554102	1.61252e-13	5.7055e-16
TC19_gl000209_random000008.hg.1	KIR2DS1	killer cell immunoglobulin-like receptor, two domains, short cytoplasmic tail, 1	NM_014512	RefSeq	3806	Coding	+	38480	129113	chr19	-0.347755	1.78454e-13	6.36903e-16
TC19002657.hg.1	KIR3DL1	killer cell immunoglobulin-like receptor, three domains, long cytoplasmic tail, 1	NM_013289	RefSeq	3811	Coding	+	55297774	55342233	chr19	-0.326302	1.92527e-13	6.93054e-16
TC11001837.hg.1	TCN1	transcobalamin I (vitamin B12 binding protein, R binder family)	NM_001062	RefSeq	6947	Coding	-	59620273	59634048	chr11	0.759327	2.40816e-13	8.74292e-16
TC12000947.hg.1	RNF10	ring finger protein 10	NM_014868	RefSeq	9921	Coding	+	120972132	121015397	chr12	0.64798	2.79956e-13	1.02501e-15
TC12003244.hg.1	PA2G4	proliferation-associated 2G4	NM_006191	RefSeq	5036	Coding	+	56498103	56509935	chr12	0.459424	2.86093e-13	1.05628e-15
TC01003773.hg.1	YOD1	YOD1 deubiquitinase	NM_018566	RefSeq	55432	Coding	-	207217194	207226325	chr1	0.652868	2.9813e-13	1.10989e-15
TC03000164.hg.1	CCR4	chemokine (C-C motif) receptor 4	NM_005508	RefSeq	1233	Coding	+	32993066	32997841	chr3	-0.417531	3.02787e-13	1.13654e-15
TC01003455.hg.1	SH2D1B	SH2 domain containing 1B	NM_053282	RefSeq	117157	Coding	-	162365056	162381928	chr1	-0.412638	3.80363e-13	1.45114e-15
TC03002654.hg.1	SEC62	SEC62 homolog, preprotein translocation factor	BC007040	NONCODE	7095	NonCoding	+	169684589	169700999	chr3	0.745907	4.24823e-13	1.63383e-15
TC14000305.hg.1	PTGDR	prostaglandin D2 receptor (DP)	NM_000953	RefSeq	5729	Coding	+	52734431	52743442	chr14	-0.37602	4.67025e-13	1.81051e-15
TC15000325.hg.1	CCNDBP1	cyclin D-type binding-protein 1	NM_012142	RefSeq	23582	Coding	+	43477455	43489375	chr15	0.493531	5.47035e-13	2.13804e-15
TC07001297.hg.1	TRGV8	T cell receptor gamma variable 8	OTTHUMT00000338399	Havanatranscript	6982	Coding	-	38369944	38375237	chr7	-0.47103	5.47035e-13	2.15434e-15
TC17000297.hg.1	MAP2K3	mitogen-activated protein kinase kinase 3	NM_002756	RefSeq	5606	Coding	+	21187968	21218552	chr17	0.594807	5.52371e-13	2.19235e-15
TC05000776.hg.1	RNF14	ring finger protein 14	NM_001201365	RefSeq	9604	Coding	+	141337893	141369856	chr5	0.474114	5.58441e-13	2.25081e-15
TC11000327.hg.1	CAT	catalase	NM_001752	RefSeq	847	Coding	+	34460472	34493609	chr11	0.482041	5.95763e-13	2.44456e-15
TC11000505.hg.1	MS4A2	membrane-spanning 4-domains, subfamily A, member 2	NM_000139	RefSeq	2206	Coding	+	59856137	59865940	chr11	-0.398287	6.48529e-13	2.69372e-15
TC01001545.hg.1	FAM20B	family with sequence similarity 20, member B	NM_014864	RefSeq	9917	Coding	+	178994939	179045702	chr1	0.323735	1.11952e-12	4.71893e-15
TC17001846.hg.1	FAM104A	family with sequence similarity 104, member A	NM_001098832	RefSeq	84923	Coding	-	71203492	71228533	chr17	0.589623	1.3915e-12	5.99378e-15
TC03000909.hg.1	SEC62	SEC62 homolog, preprotein translocation factor	NM_003262	RefSeq	7095	Coding	+	169684423	169716161	chr3	0.679329	1.50009e-12	6.51039e-15
TC02002624.hg.1	STAT1	signal transducer and activator of transcription 1	NM_007315	RefSeq	6772	Coding	-	191829084	191885686	chr2	0.622397	1.50009e-12	6.55383e-15
TC19001210.hg.1	PRDX2	peroxiredoxin 2	NM_005809	RefSeq	7001	Coding	-	12907634	12912694	chr19	0.550021	1.95583e-12	8.78564e-15
TC0X001544.hg.1	MPP1	membrane protein, palmitoylated 1	NM_001166460	RefSeq	4354	Coding	-	154006959	154049282	chrX	0.562394	1.98118e-12	8.96047e-15
TC14000968.hg.1	PSME2	proteasome activator subunit 2	NM_002818	RefSeq	5721	Coding	-	24612571	24616430	chr14	0.335947	2.27109e-12	1.03416e-14
TC17001373.hg.1	SLFN14	schlafen family member 14	NM_001129820	RefSeq	342618	Coding	-	33875144	33885110	chr17	0.798891	2.66788e-12	1.22305e-14
TC19_gl000209_random000005.hg.1	KIR2DS3	killer cell immunoglobulin-like receptor, two domains, short cytoplasmic tail, 3	NM_012313	RefSeq	3808	Coding	+	70097	113132	chr19	-0.347015	2.78833e-12	1.28684e-14
TC01000729.hg.1	DNAJC6	DnaJ (Hsp40) homolog, subfamily C, member 6	NM_014787	RefSeq	9829	Coding	+	65713902	65881689	chr1	0.445062	3.24224e-12	1.52626e-14
TC10001555.hg.1	BLNK	B-cell linker	NM_001114094	RefSeq	29760	Coding	-	97951455	98031333	chr10	-0.328615	3.25653e-12	1.543e-14
TC17001898.hg.1	UBE2O	ubiquitin-conjugating enzyme E2O	NM_022066	RefSeq	63893	Coding	-	74385613	74449288	chr17	0.810148	3.54379e-12	1.71182e-14
TC01003403.hg.1	SLAMF6	SLAM family member 6	NM_001184714	RefSeq	114836	Coding	-	160454820	160493052	chr1	-0.454765	3.57183e-12	1.73635e-14
TC01005348.hg.1	RHCE	Rh blood group, CcEe antigens	AM295498	NONCODE	6006	NonCoding	-	25729086	25747277	chr1	0.675152	4.31767e-12	2.13877e-14
TC07001923.hg.1	MKRN1	makorin ring finger protein 1	NM_001145125	RefSeq	23608	Coding	-	140152840	140179369	chr7	0.417481	4.64927e-12	2.31734e-14
TC19000233.hg.1	RAD23A	RAD23 homolog A, nucleotide excision repair protein	NM_005053	RefSeq	5886	Coding	+	13056654	13064456	chr19	0.638041	4.76445e-12	2.38941e-14
TC09000491.hg.1	TMOD1	tropomodulin 1	NM_001166116	RefSeq	7111	Coding	+	100263462	100364025	chr9	0.705207	4.85144e-12	2.44796e-14
TC09001028.hg.1	DCAF12	DDB1 and CUL4 associated factor 12	NM_015397	RefSeq	25853	Coding	-	34086381	34127397	chr9	0.47013	5.0625e-12	2.57003e-14
TC14000982.hg.1	GZMB	granzyme B	NM_004131	RefSeq	3002	Coding	-	25100160	25103473	chr14	-0.455473	5.25063e-12	2.69785e-14
TC07000246.hg.1	TRG-AS1	T cell receptor gamma locus antisense RNA 1	NR_040085	RefSeq	100506776	Coding	+	38381178	38418238	chr7	-0.425	5.64073e-12	2.91564e-14
TC01003365.hg.1	FCRL3	Fc receptor-like 3	NM_052939	RefSeq	115352	Coding	-	157646271	157670775	chr1	-0.366711	7.01477e-12	3.75537e-14
TC11000526.hg.1	CD5	CD5 molecule	NM_014207	RefSeq	921	Coding	+	60869867	60895324	chr11	-0.346862	7.62346e-12	4.10756e-14
TC12000080.hg.1	CD27	CD27 molecule	NM_001242	RefSeq	939	Coding	+	6554033	6560884	chr12	-0.37128	7.88921e-12	4.36914e-14
TC22001324.hg.1	APOL3	apolipoprotein L, 3	NR_027833	NONCODE	80833	NonCoding	-	36536371	36556977	chr22	0.39927	8.36913e-12	4.67616e-14
TC01001706.hg.1	TMCC2	transmembrane and coiled-coil domain family 2	NM_001242925	RefSeq	9911	Coding	+	205197038	205242471	chr1	0.524854	8.36913e-12	4.68643e-14
TC08001171.hg.1	ANK1	ankyrin 1, erythrocytic	NM_000037	RefSeq	286	Coding	-	41510739	41754280	chr8	0.701064	8.81689e-12	4.99141e-14
TC08001248.hg.1	TOX	thymocyte selection-associated high mobility group box	NM_014729	RefSeq	9760	Coding	-	59717977	60031767	chr8	-0.426082	9.26417e-12	5.27313e-14
TC04002941.hg.1	FGFBP2	fibroblast growth factor binding protein 2	NM_031950	RefSeq	83888	Coding	-	15961863	15964859	chr4	-0.465271	1.01866e-11	5.86085e-14
TC14001588.hg.1	YME1L1	YME1-like 1 ATPase	M18204	NONCODE	10730	NonCoding	+	22237068	23016567	chr14	-0.403174	1.18336e-11	6.95408e-14
TC01001356.hg.1	FCRL6	Fc receptor-like 6	NM_001004310	RefSeq	343413	Coding	+	159770301	159786047	chr1	-0.363871	1.21445e-11	7.17413e-14
TC11002081.hg.1	PGM2L1	phosphoglucomutase 2-like 1	NM_173582	RefSeq	283209	Coding	-	74041361	74109518	chr11	0.494945	1.41314e-11	8.39135e-14
TC12002992.hg.1	MKRN9P	makorin ring finger protein 9, pseudogene	NR_033410	NONCODE	400058	NonCoding	-	88176663	88178488	chr12	0.553589	1.44174e-11	8.60553e-14
TC07002778.hg.1	EIF2AK1	eukaryotic translation initiation factor 2-alpha kinase 1	AF085994	NONCODE	27102	NonCoding	-	6080766	6086068	chr7	0.683555	1.49314e-11	9.00426e-14
TC11001102.hg.1	ARHGEF12	Rho guanine nucleotide exchange factor (GEF) 12	NM_001198665	RefSeq	23365	Coding	+	120207618	120360645	chr11	0.842194	1.64476e-11	9.96913e-14
TC11000199.hg.1	MICALCL	MICAL C-terminal like	NM_032867	RefSeq	84953	Coding	+	12297627	12380691	chr11	0.541277	2.06063e-11	1.27434e-13
TC07001126.hg.1	EIF2AK1	eukaryotic translation initiation factor 2-alpha kinase 1	NM_001134335	RefSeq	27102	Coding	-	6061878	6098861	chr7	0.533662	2.22068e-11	1.38015e-13
TC13000192.hg.1	PSME2P2	proteasome activator subunit 2 pseudogene 2	ENST00000419812	ENSEMBL	---	Coding	+	49345759	49345965	chr13	0.323291	2.28767e-11	1.44251e-13
TC11002896.hg.1	IL10RA	interleukin 10 receptor, alpha	NR_026691	NONCODE	3587	NonCoding	+	117857106	117872199	chr11	-0.360805	2.70167e-11	1.71234e-13
TC14000100.hg.1	YME1L1	YME1-like 1 ATPase	U80777	GenBank	10730	Coding	+	22320536	22324296	chr14	-0.437443	2.96018e-11	1.88529e-13
TC14000371.hg.1	PRKCH	protein kinase C, eta	NM_006255	RefSeq	5583	Coding	+	61654287	62124682	chr14	-0.358196	3.15094e-11	2.02617e-13
TC09000483.hg.1	LOC441455	makorin ring finger protein 1 pseudogene	NR_026792	RefSeq	441455	Coding	+	99488103	99489749	chr9	0.505456	3.21338e-11	2.07621e-13
TC02000546.hg.1	RPIA	ribose 5-phosphate isomerase A	NM_144563	RefSeq	22934	Coding	+	88991162	89050452	chr2	0.668754	3.33213e-11	2.17344e-13
TC11001060.hg.1	CD3E	CD3e molecule, epsilon (CD3-TCR complex)	NM_000733	RefSeq	916	Coding	+	118175260	118186890	chr11	-0.394037	4.35344e-11	2.89319e-13
TC03002740.hg.1	FAM43A	family with sequence similarity 43, member A	AF147314	NONCODE	131583	NonCoding	+	194407049	194407441	chr3	-0.370896	4.38677e-11	2.93902e-13
TC05000633.hg.1	SLC22A4	solute carrier family 22 (organic cation/zwitterion transporter), member 4	NM_003059	RefSeq	6583	Coding	+	131630136	131679899	chr5	0.36437	4.38677e-11	2.94233e-13
TC03000298.hg.1	RNF123	ring finger protein 123	NM_022064	RefSeq	63891	Coding	+	49726932	49758962	chr3	0.524636	4.39588e-11	2.97142e-13
TC0X000427.hg.1	P2RY10	purinergic receptor P2Y, G-protein coupled, 10	NM_014499	RefSeq	27334	Coding	+	78200829	78217451	chrX	-0.442929	4.45876e-11	3.03177e-13
TC01003226.hg.1	SELENBP1	selenium binding protein 1	NM_003944	RefSeq	8991	Coding	-	151336778	151345209	chr1	0.619836	4.52636e-11	3.09166e-13
TC07001300.hg.1	TRGV3	T cell receptor gamma variable 3	OTTHUMT00000338416	Havanatranscript	6976	Coding	-	38397535	38398763	chr7	-0.425498	4.79943e-11	3.30771e-13
TC14000099.hg.1	YME1L1	YME1-like 1 ATPase	AY532913	GenBank	10730	Coding	+	22309321	22309956	chr14	-0.407219	5.15154e-11	3.56623e-13
TC04000437.hg.1	ANXA3	annexin A3	NM_005139	RefSeq	306	Coding	+	79472673	79531605	chr4	0.605581	5.21942e-11	3.62928e-13
TC02001848.hg.1	PSME4	proteasome activator subunit 4	NM_014614	RefSeq	23198	Coding	-	54091204	54197977	chr2	0.552023	5.84537e-11	4.13647e-13
TC01005339.hg.1	RUNX3	runt-related transcription factor 3	EF491807	NONCODE	864	NonCoding	-	25245804	25254104	chr1	-0.400677	6.49304e-11	4.61477e-13
TC20000756.hg.1	BCL2L1	BCL2-like 1	NM_001191	RefSeq	598	Coding	-	30252255	30311792	chr20	0.356023	6.90789e-11	4.93285e-13
TC09002124.hg.1	LOC441455	makorin ring finger protein 1 pseudogene	uc011luo.1	NONCODE	441455	NonCoding	+	99488103	99489749	chr9	0.470579	6.90789e-11	4.95212e-13
TC02002674.hg.1	TRAK2	trafficking protein, kinesin binding 2	NM_015049	RefSeq	66008	Coding	-	202241930	202316334	chr2	0.634321	7.082e-11	5.09872e-13
TC20000427.hg.1	FAM210B	family with sequence similarity 210, member B	NM_080821	RefSeq	116151	Coding	+	54933971	54943719	chr20	0.568647	7.16505e-11	5.18057e-13
TC04000151.hg.1	LAP3	leucine aminopeptidase 3	NM_015907	RefSeq	51056	Coding	+	17578815	17609595	chr4	0.682418	7.60344e-11	5.52093e-13
TC02001556.hg.1	MBOAT2	membrane bound O-acyltransferase domain containing 2	NM_138799	RefSeq	129642	Coding	-	8992820	9143942	chr2	0.372213	7.68588e-11	5.60544e-13
TC16001132.hg.1	AMFR	autocrine motility factor receptor, E3 ubiquitin protein ligase	NM_001144	RefSeq	267	Coding	-	56395364	56459450	chr16	0.363041	8.32145e-11	6.14469e-13
TC17000568.hg.1	RUNDC3A	RUN domain containing 3A	NM_001144825	RefSeq	10900	Coding	+	42385927	42396039	chr17	0.695503	9.46229e-11	7.01622e-13
TC17001637.hg.1	SKAP1	src kinase associated phosphoprotein 1	NM_001075099	RefSeq	8631	Coding	-	46210802	46507594	chr17	-0.332331	9.62763e-11	7.16844e-13
TC04001652.hg.1	LOC729870	serine/arginine repetitive matrix protein 1	BC039551	NONCODE	729870	Coding	-	153855668	153857989	chr4	0.622923	1.02897e-10	7.72471e-13
TC15001273.hg.1	EPB42	erythrocyte membrane protein band 4.2	NM_000119	RefSeq	2038	Coding	-	43487571	43513481	chr15	0.704527	1.04407e-10	7.87019e-13
TC06000612.hg.1	TMEM63B	transmembrane protein 63B	NM_018426	RefSeq	55362	Coding	+	44094651	44123256	chr6	0.591507	1.06784e-10	8.08226e-13
TC14002191.hg.1	YME1L1	YME1-like 1 ATPase	AK303587	GenBank	10730	Coding	+	22918107	22934912	chr14	-0.498071	1.12141e-10	8.55672e-13
TC07002635.hg.1	IFI6	interferon, alpha-inducible protein 6	M64353	NONCODE	2537	NonCoding	+	142028121	142028608	chr7	-0.399786	1.32025e-10	1.01957e-12
TC20001531.hg.1	BCL2L1	BCL2-like 1	BX647525	NONCODE	598	NonCoding	-	30252264	30311729	chr20	0.420436	1.39746e-10	1.0878e-12
TC13000733.hg.1	KLF12	Kruppel-like factor 12	NM_007249	RefSeq	11278	Coding	-	74260149	74708394	chr13	-0.365923	1.47223e-10	1.15053e-12
TC09001211.hg.1	ALDH1A1	aldehyde dehydrogenase 1 family, member A1	NM_000689	RefSeq	216	Coding	-	75515578	75695358	chr9	0.325007	1.69322e-10	1.34928e-12
TC05001402.hg.1	ISCA1P1	iron-sulfur cluster assembly 1 homolog (S. cerevisiae) pseudogene 1	ENST00000542811	ENSEMBL	---	Coding	-	62072704	62072796	chr5	0.672783	1.84294e-10	1.48144e-12
TC17001577.hg.1	SLC4A1	solute carrier family 4 (anion exchanger), member 1 (Diego blood group)	NM_000342	RefSeq	6521	Coding	-	42325753	42345509	chr17	0.637231	1.87642e-10	1.51836e-12
TC01004250.hg.1	RHD	Rh blood group, D antigen	AY449385	NONCODE	6007	NonCoding	+	25599040	25655412	chr1	0.751716	1.90431e-10	1.54679e-12
TC11002692.hg.1	MS4A2	membrane-spanning 4-domains, subfamily A, member 2	X66187	NONCODE	2206	NonCoding	+	59857834	59863060	chr11	-0.451074	2.19415e-10	1.81597e-12
TC19001640.hg.1	PGLYRP1	peptidoglycan recognition protein 1	NM_005091	RefSeq	8993	Coding	-	46522412	46526556	chr19	0.512342	2.25897e-10	1.87657e-12
TC03000207.hg.1	EIF1B	eukaryotic translation initiation factor 1B	NM_005875	RefSeq	10289	Coding	+	40351173	40353915	chr3	0.464711	2.39695e-10	2.00594e-12
TC19002559.hg.1	NKG7	natural killer cell granule protein 7	S69115	NONCODE	4818	NonCoding	-	51874876	51875969	chr19	-0.399924	2.82415e-10	2.38952e-12
TC17000187.hg.1	UBB	ubiquitin B	NM_018955	RefSeq	7314	Coding	+	16284113	16287220	chr17	0.322727	2.90869e-10	2.47894e-12
TC11001331.hg.1	HBD	hemoglobin, delta	NM_000519	RefSeq	3045	Coding	-	5253908	5256600	chr11	0.520547	2.93215e-10	2.50796e-12
TC10001224.hg.1	2019-03-08	membrane associated ring finger 8	NM_001002265	RefSeq	220972	Coding	-	45950035	46090354	chr10	0.584892	3.1615e-10	2.74304e-12
TC01002627.hg.1	PDZK1IP1	PDZK1 interacting protein 1	NM_005764	RefSeq	10158	Coding	-	47649261	47656716	chr1	-0.396242	3.18533e-10	2.77352e-12
TC14002327.hg.1	VTI1B	vesicle transport through interaction with t-SNAREs 1B	NM_006370	RefSeq	10490	Coding	-	68113792	68141602	chr14	0.435306	3.22191e-10	2.82519e-12
TC02002789.hg.1	CNPPD1	cyclin Pas1/PHO80 domain containing 1	NM_015680	RefSeq	27013	Coding	-	220036619	220042828	chr2	0.460608	3.24685e-10	2.86704e-12
TC0X000051.hg.1	TLR7	toll-like receptor 7	NM_016562	RefSeq	51284	Coding	+	12885202	12908499	chrX	0.448767	3.38833e-10	3.0024e-12
TC01001372.hg.1	SLAMF7	SLAM family member 7	NM_021181	RefSeq	57823	Coding	+	160709037	160724611	chr1	-0.445352	3.66634e-10	3.2713e-12
TC07001934.hg.1	CLEC5A	C-type lectin domain family 5, member A	NM_013252	RefSeq	23601	Coding	-	141627157	141646807	chr7	0.365729	3.9373e-10	3.52518e-12
TC19001930.hg.1	STK11	serine/threonine kinase 11	AJ844634	NONCODE	6794	NonCoding	+	1220378	1220706	chr19	0.525988	4.01708e-10	3.62886e-12
TC09001638.hg.1	ZER1	zyg-11 related, cell cycle regulator	NM_006336	RefSeq	10444	Coding	-	131492065	131534693	chr9	0.568941	4.01708e-10	3.63368e-12
TC19000019.hg.1	ELANE	elastase, neutrophil expressed	NM_001972	RefSeq	1991	Coding	+	852291	856246	chr19	0.55851	4.23439e-10	3.84778e-12
TC01001347.hg.1	PYHIN1	pyrin and HIN domain family, member 1	NM_152501	RefSeq	149628	Coding	+	158900586	158946849	chr1	-0.491691	4.3587e-10	3.99635e-12
TC04002625.hg.1	ABCG2	ATP binding cassette subfamily G member 2 (Junior blood group)	DQ459608	NONCODE	9429	NonCoding	-	89052997	89061086	chr4	0.560095	4.51552e-10	4.15402e-12
TC01002849.hg.1	GBP4	guanylate binding protein 4	NM_052941	RefSeq	115361	Coding	-	89646831	89664633	chr1	0.6922	4.75752e-10	4.41024e-12
TC11000784.hg.1	PPME1	protein phosphatase methylesterase 1	NM_016147	RefSeq	51400	Coding	+	73882144	73965748	chr11	0.392378	5.00314e-10	4.66418e-12
TC01000318.hg.1	RHD	Rh blood group, D antigen	NM_001127691	RefSeq	6007	Coding	+	25598981	25656936	chr1	0.651302	5.07752e-10	4.76477e-12
TC07001607.hg.1	HEPACAM2	HEPACAM family member 2	NM_001039372	RefSeq	253012	Coding	-	92817899	92855837	chr7	0.52513	5.2604e-10	4.95256e-12
TC03000917.hg.1	SKIL	SKI-like proto-oncogene	NM_001145097	RefSeq	6498	Coding	+	170075466	170114637	chr3	0.476357	5.53956e-10	5.24947e-12
TC01002954.hg.1	SORT1	sortilin 1	NM_001205228	RefSeq	6272	Coding	-	109852188	109940573	chr1	0.436408	5.61352e-10	5.33683e-12
TC01002017.hg.1	OR2T8	olfactory receptor, family 2, subfamily T, member 8	NM_001005522	RefSeq	343172	Coding	+	248084320	248085258	chr1	0.391497	5.93826e-10	5.6821e-12
TC01004350.hg.1	UROD	uroporphyrinogen decarboxylase	NR_036510	NONCODE	7389	NonCoding	+	45477805	45481341	chr1	0.560633	6.70986e-10	6.503e-12
TC0X001370.hg.1	MBNL3	muscleblind-like splicing regulator 3	NM_001170701	RefSeq	55796	Coding	-	131503343	131623996	chrX	0.547978	6.8149e-10	6.62577e-12
TC01002377.hg.1	RHCE	Rh blood group, CcEe antigens	NM_020485	RefSeq	6006	Coding	-	25688740	25756683	chr1	0.416306	8.07234e-10	7.9725e-12
TC07002622.hg.1	JHDM1D-AS1	JHDM1D antisense RNA 1 (head to head)	AK026372	NONCODE	100134229	NonCoding	+	139877159	139879440	chr7	0.745082	8.2212e-10	8.17011e-12
TC20000923.hg.1	STAU1	staufen double-stranded RNA binding protein 1	NM_001037328	RefSeq	6780	Coding	-	47729876	47805288	chr20	0.351466	8.65541e-10	8.62824e-12
TC04001370.hg.1	ABCG2	ATP binding cassette subfamily G member 2 (Junior blood group)	NM_004827	RefSeq	9429	Coding	-	89011416	89152474	chr4	0.473922	8.895e-10	8.92182e-12
TC09001457.hg.1	CTNNAL1	catenin (cadherin-associated protein), alpha-like 1	NM_003798	RefSeq	8727	Coding	-	111704851	111775809	chr9	0.526245	9.57014e-10	9.65789e-12
TC0X000171.hg.1	CYBB	cytochrome b-245, beta polypeptide	NM_000397	RefSeq	1536	Coding	+	37639264	37672714	chrX	0.365348	9.81698e-10	9.93719e-12
TC11000504.hg.1	MS4A3	membrane-spanning 4-domains, subfamily A, member 3 (hematopoietic cell-specific)	NM_001031666	RefSeq	932	Coding	+	59824060	59838601	chr11	0.715248	1.0388e-09	1.05791e-11
TC14001220.hg.1	SPTB	spectrin, beta, erythrocytic	NM_000347	RefSeq	6710	Coding	-	65213001	65346601	chr14	0.532118	1.17763e-09	1.22104e-11
TC03000831.hg.1	SUCNR1	succinate receptor 1	NM_033050	RefSeq	56670	Coding	+	151591431	151599876	chr3	0.428362	1.27382e-09	1.32861e-11
TC20000942.hg.1	NFATC2	nuclear factor of activated T-cells, cytoplasmic, calcineurin-dependent 2	NM_001136021	RefSeq	4773	Coding	-	50003494	50179339	chr20	-0.322353	1.29223e-09	1.35179e-11
TC17001455.hg.1	IKZF3	IKAROS family zinc finger 3	NM_012481	RefSeq	22806	Coding	-	37913968	38020441	chr17	-0.360957	1.39378e-09	1.47517e-11
TC12002538.hg.1	CHPT1	choline phosphotransferase 1	AY166718	NONCODE	56994	NonCoding	+	102108381	102120187	chr12	0.713903	1.503e-09	1.61562e-11
TC19001656.hg.1	SLC1A5	solute carrier family 1 (neutral amino acid transporter), member 5	NM_001145144	RefSeq	6510	Coding	-	47278140	47291851	chr19	0.682556	1.503e-09	1.61851e-11
TC07000878.hg.1	JHDM1D-AS1	JHDM1D antisense RNA 1 (head to head)	NR_024451	RefSeq	100134229	Coding	+	139877061	139879440	chr7	0.632737	1.6169e-09	1.75112e-11
TC10000909.hg.1	ZRANB1	zinc finger, RAN-binding domain containing 1	NM_017580	RefSeq	54764	Coding	+	126605712	126676758	chr10	0.449519	1.61864e-09	1.75798e-11
TC07001232.hg.1	JAZF1	JAZF zinc finger 1	NM_175061	RefSeq	221895	Coding	-	27870192	28220437	chr7	0.363648	1.82324e-09	1.9858e-11
TC19001776.hg.1	NKG7	natural killer cell granule protein 7	NM_005601	RefSeq	4818	Coding	-	51874874	51875960	chr19	-0.370972	2.08351e-09	2.28851e-11
TC17000203.hg.1	GID4	GID complex subunit 4 homolog	NM_024052	RefSeq	79018	Coding	+	17942606	17971718	chr17	0.336356	2.31238e-09	2.56125e-11
TC12001789.hg.1	MKRN9P	makorin ring finger protein 9, pseudogene	NR_033410	RefSeq	400058	Coding	-	88176663	88178488	chr12	0.486113	2.41938e-09	2.69465e-11
TC16001008.hg.1	C16orf54	chromosome 16 open reading frame 54	NM_175900	RefSeq	283897	Coding	-	29753784	29757340	chr16	-0.33695	2.67089e-09	2.99943e-11
TC12000160.hg.1	KLRD1	killer cell lectin-like receptor subfamily D, member 1	NM_001114396	RefSeq	3824	Coding	+	10378657	10469850	chr12	-0.414586	2.95527e-09	3.32788e-11
TC03000113.hg.1	KAT2B	K(lysine) acetyltransferase 2B	NM_003884	RefSeq	8850	Coding	+	20081515	20195896	chr3	0.502238	3.14492e-09	3.58015e-11
TC14001693.hg.1	LGALS3	lectin, galactoside-binding, soluble, 3	NR_003225	NONCODE	3958	NonCoding	+	55603701	55612148	chr14	0.605108	3.24626e-09	3.73546e-11
TC18000477.hg.1	PSTPIP2	proline-serine-threonine phosphatase interacting protein 2	NM_024430	RefSeq	9050	Coding	-	43563502	43652250	chr18	0.366038	3.40126e-09	3.96577e-11
TC12000138.hg.1	KLRG1	killer cell lectin-like receptor subfamily G, member 1	NM_005810	RefSeq	10219	Coding	+	9102721	9163356	chr12	-0.464352	3.44311e-09	4.02555e-11
TC19000009.hg.1	BSG	basigin (Ok blood group)	NM_001728	RefSeq	682	Coding	+	571310	583493	chr19	0.406858	3.46218e-09	4.09044e-11
TC14002214.hg.1	IGHA1	immunoglobulin heavy constant alpha 1	AK128652	GenBank	3493	Coding	-	106326591	106329064	chr14	-0.489109	3.85526e-09	4.62602e-11
TC07001301.hg.1	TRGV2	T cell receptor gamma variable 2	OTTHUMT00000338419	Havanatranscript	6974	Coding	-	38402461	38403119	chr7	-0.47691	4.11639e-09	5.00269e-11
TC01005437.hg.1	SLC6A9	solute carrier family 6 (neurotransmitter transporter, glycine), member 9	S70612	NONCODE	6536	NonCoding	-	44463155	44482997	chr1	0.637367	4.12524e-09	5.03883e-11
TC02002966.hg.1	ACP1	acid phosphatase 1, soluble	NR_024080	NONCODE	52	NonCoding	+	264869	278282	chr2	0.528642	4.9025e-09	6.16923e-11
TC11000928.hg.1	ENDOD1	endonuclease domain containing 1	NM_015036	RefSeq	23052	Coding	+	94822974	94865815	chr11	0.405492	4.90911e-09	6.19266e-11
TC08000531.hg.1	CA2	carbonic anhydrase II	NM_000067	RefSeq	760	Coding	+	86376081	86393722	chr8	0.418209	5.12552e-09	6.53167e-11
TC13001638.hg.1	ABCC4	ATP binding cassette subfamily C member 4	U83660	NONCODE	10257	NonCoding	-	95673861	95696687	chr13	0.682852	5.40725e-09	6.93749e-11
TC14001719.hg.1	PPM1A	protein phosphatase, Mg2+/Mn2+ dependent, 1A	AY236965	NONCODE	5494	NonCoding	+	60716337	60749655	chr14	0.364598	5.55116e-09	7.1392e-11
TC07002097.hg.1	GPR146	G protein-coupled receptor 146	AY255535	NONCODE	115330	NonCoding	+	1097330	1097781	chr7	0.647147	5.79101e-09	7.48521e-11
TC12000010.hg.1	WNK1	WNK lysine deficient protein kinase 1	NM_001184985	RefSeq	65125	Coding	+	861759	1020618	chr12	0.529953	6.04034e-09	8.02851e-11
TC07000844.hg.1	C7orf73	chromosome 7 open reading frame 73	NM_001130929	RefSeq	647087	Coding	+	135347221	135378166	chr7	0.348274	6.36901e-09	8.52324e-11
TC01003883.hg.1	WDR26	WD repeat domain 26	NM_001115113	RefSeq	80232	Coding	-	224572845	224624735	chr1	0.334337	6.5174e-09	8.74281e-11
TC12000788.hg.1	CHPT1	choline phosphotransferase 1	NM_020244	RefSeq	56994	Coding	+	102090725	102123424	chr12	0.392775	7.25541e-09	9.86675e-11
TC10001101.hg.1	PIP4K2A	phosphatidylinositol-5-phosphate 4-kinase, type II, alpha	NM_005028	RefSeq	5305	Coding	-	22823766	23003503	chr10	0.520111	7.59766e-09	1.04023e-10
TC20000302.hg.1	TOP1	topoisomerase (DNA) I	NM_003286	RefSeq	7150	Coding	+	39657458	39753127	chr20	0.351482	7.92917e-09	1.09294e-10
TC11003067.hg.1	SOX6	SRY box 6	AK021785	NONCODE	55553	NonCoding	-	15987996	15989841	chr11	0.506701	8.06907e-09	1.1147e-10
TC16001854.hg.1	SLC6A10P	solute carrier family 6 (neurotransmitter transporter), member 10, pseudogene	NR_003083	NONCODE	386757	NonCoding	-	32888797	32896463	chr16	0.550981	8.1484e-09	1.12817e-10
TC01000394.hg.1	EPB41	erythrocyte membrane protein band 4.1	NM_001166005	RefSeq	2035	Coding	+	29213603	29446558	chr1	0.431071	9.01739e-09	1.26791e-10
TC07001299.hg.1	TRGV4	T cell receptor gamma variable 4	OTTHUMT00000338400	Havanatranscript	6977	Coding	-	38393316	38394118	chr7	-0.359065	9.83614e-09	1.39513e-10
TC20000363.hg.1	MMP9	matrix metallopeptidase 9	NM_004994	RefSeq	4318	Coding	+	44637547	44645200	chr20	0.523124	1.09239e-08	1.56286e-10
TC16001066.hg.1	SLC6A10P	solute carrier family 6 (neurotransmitter transporter), member 10, pseudogene	NR_003083	RefSeq	386757	Coding	-	32888797	32896463	chr16	0.526221	1.11267e-08	1.59531e-10
TC04002791.hg.1	LOC729870	serine/arginine repetitive matrix protein 1	BC039551	NONCODE	729870	NonCoding	-	153855668	153857989	chr4	0.563572	1.15061e-08	1.65677e-10
TC02001199.hg.1	CD28	CD28 molecule	NM_001243077	RefSeq	940	Coding	+	204571198	204603636	chr2	-0.396043	1.19507e-08	1.72815e-10
TC14000981.hg.1	GZMH	granzyme H	NM_033423	RefSeq	2999	Coding	-	25075686	25078905	chr14	-0.425439	1.22998e-08	1.7862e-10
TC14001531.hg.1	ANKRD9	ankyrin repeat domain 9	NM_152326	RefSeq	122416	Coding	-	102973179	102976136	chr14	0.422378	1.36844e-08	2.01587e-10
TC09001473.hg.1	TXN	thioredoxin	NM_001244938	RefSeq	7295	Coding	-	113006091	113018920	chr9	0.506252	1.43474e-08	2.1277e-10
TC14001238.hg.1	PLEK2	pleckstrin 2	NM_016445	RefSeq	26499	Coding	-	67853700	67878917	chr14	0.519504	1.44777e-08	2.15148e-10
TC16000400.hg.1	SLC6A10PB	solute carrier family 6 (neurotransmitter transporter), member 8 pseudogene	BC068290	GenBankHTC	653562	Coding	+	33778865	33786528	chr16	0.546483	1.47151e-08	2.21392e-10
TC01001022.hg.1	CD2	CD2 molecule	NM_001767	RefSeq	914	Coding	+	117297007	117311851	chr1	-0.379362	1.52673e-08	2.31579e-10
TC12001569.hg.1	GPR84	G protein-coupled receptor 84	NM_020370	RefSeq	53831	Coding	-	54756229	54758271	chr12	0.328925	1.61037e-08	2.45752e-10
TC14000072.hg.1	RNASE3	ribonuclease, RNase A family, 3	NM_002935	RefSeq	6037	Coding	+	21359558	21360507	chr14	0.691877	1.84045e-08	2.84261e-10
TC01003353.hg.1	HDGF	hepatoma-derived growth factor	NM_001126050	RefSeq	3068	Coding	-	156711899	156736717	chr1	0.338055	1.86435e-08	2.88527e-10
TC17000399.hg.1	AP2B1	adaptor-related protein complex 2, beta 1 subunit	NM_001030006	RefSeq	163	Coding	+	33914282	34053436	chr17	0.389204	1.91356e-08	2.97163e-10
TC03001624.hg.1	CBLB	Cbl proto-oncogene B, E3 ubiquitin protein ligase	NM_170662	RefSeq	868	Coding	-	105374305	105588396	chr3	-0.322822	1.91356e-08	2.9732e-10
TC05002656.hg.1	CYSTM1	cysteine-rich transmembrane module containing 1	BC023982	NONCODE	84418	NonCoding	+	139554736	139623371	chr5	0.456786	1.99199e-08	3.10118e-10
TC12000139.hg.1	A2M-AS1	A2M antisense RNA 1 (head to head)	NR_026971	RefSeq	144571	Coding	+	9217773	9220651	chr12	-0.323936	2.08615e-08	3.2542e-10
TC15000870.hg.1	FURIN	furin (paired basic amino acid cleaving enzyme)	NM_002569	RefSeq	5045	Coding	+	91411822	91426688	chr15	0.333174	2.19946e-08	3.45801e-10
TC0X001756.hg.1	LOC100132741	uncharacterized LOC100132741	NR_034004	NONCODE	100132741	NonCoding	+	70917046	70923256	chrX	-0.38105	2.24805e-08	3.55349e-10
TC16000915.hg.1	ARL6IP1	ADP-ribosylation factor like GTPase 6 interacting protein 1	NM_015161	RefSeq	23204	Coding	-	18802991	18812917	chr16	0.451443	2.24805e-08	3.55516e-10
TC02001723.hg.1	NLRC4	NLR family, CARD domain containing 4	NM_001199138	RefSeq	58484	Coding	-	32449518	32490923	chr2	0.349583	2.30557e-08	3.66031e-10
TC16001335.hg.1	SLC7A5	solute carrier family 7 (amino acid transporter light chain, L system), member 5	NM_003486	RefSeq	8140	Coding	-	87863622	87903125	chr16	0.622132	2.38428e-08	3.7926e-10
TC11003451.hg.1	MS4A7	membrane-spanning 4-domains, subfamily A, member 7	NM_021201	RefSeq	58475	Coding	+	60145955	60163426	chr11	0.451148	2.43506e-08	3.88837e-10
TC02005028.hg.1	PPP3R1	protein phosphatase 3, regulatory subunit B, alpha	NM_000945	RefSeq	5534	Coding	-	68405989	68483369	chr2	0.408487	2.52158e-08	4.03428e-10
TC04001383.hg.1	SNCA	synuclein alpha	NM_000345	RefSeq	6622	Coding	-	90645250	90759466	chr4	0.423214	2.57568e-08	4.13906e-10
TC0Y000182.hg.1	CD24	CD24 molecule	NM_013230	RefSeq	100133941	Coding	-	21152526	21154705	chrY	0.388867	2.57568e-08	4.14461e-10
TC01002977.hg.1	KCNA3	potassium channel, voltage gated shaker related subfamily A, member 3	NM_002232	RefSeq	3738	Coding	-	111214310	111217655	chr1	-0.378329	2.90094e-08	4.73047e-10
TC14001509.hg.1	WARS	tryptophanyl-tRNA synthetase	NM_004184	RefSeq	7453	Coding	-	100800125	100843142	chr14	0.426731	3.06141e-08	5.00157e-10
TC03002079.hg.1	IGF2BP2	insulin-like growth factor 2 mRNA binding protein 2	NM_001007225	RefSeq	10644	Coding	-	185361527	185542844	chr3	0.597459	3.21521e-08	5.29667e-10
TC19002611.hg.1	CD22	CD22 molecule	NM_001185099	RefSeq	933	Coding	+	35820072	35838264	chr19	-0.335827	3.21521e-08	5.3023e-10
TC0X000754.hg.1	SLC6A8	solute carrier family 6 (neurotransmitter transporter), member 8	NM_001142805	RefSeq	6535	Coding	+	152953554	152962048	chrX	0.509917	3.3153e-08	5.48775e-10
TC04001657.hg.1	SFRP2	secreted frizzled-related protein 2	NM_003013	RefSeq	6423	Coding	-	154701742	154710272	chr4	0.493339	3.70683e-08	6.19288e-10
TC01002326.hg.1	RAP1GAP	RAP1 GTPase activating protein	NM_001145657	RefSeq	5909	Coding	-	21922708	21995856	chr1	0.336901	3.71402e-08	6.21632e-10
TC19002617.hg.1	STK11	serine/threonine kinase 11	NM_000455	RefSeq	6794	Coding	+	1205798	1228434	chr19	0.325768	3.91476e-08	6.60048e-10
TC01000624.hg.1	RNF11	ring finger protein 11	NM_014372	RefSeq	26994	Coding	+	51701943	51739127	chr1	0.446785	4.30433e-08	7.36326e-10
TC6_apd_hap1000069.hg.1	TRIM10	tripartite motif containing 10	NM_006778	RefSeq	10107	Coding	-	1359957	1368945	chr6	0.437824	4.36565e-08	7.52189e-10
TC6_dbb_hap3000122.hg.1	TRIM10	tripartite motif containing 10	NM_006778	RefSeq	10107	Coding	-	1413447	1422435	chr6	0.437824	4.36565e-08	7.52189e-10
TC6_mann_hap4000111.hg.1	TRIM10	tripartite motif containing 10	NM_006778	RefSeq	10107	Coding	-	1468287	1477275	chr6	0.437824	4.36565e-08	7.52189e-10
TC08000911.hg.1	DEFT1P	defensin, theta 1 pseudogene	NR_036686	RefSeq	170949	Coding	-	6844700	6847243	chr8	0.334589	4.43298e-08	7.66518e-10
TC08000913.hg.1	DEFT1P	defensin, theta 1 pseudogene	NR_036686	RefSeq	170949	Coding	-	6863803	6866346	chr8	0.334589	4.43298e-08	7.66518e-10
TC6_cox_hap2000133.hg.1	TRIM10	tripartite motif containing 10	NM_006778	RefSeq	10107	Coding	-	1631859	1640846	chr6	0.438989	5.38538e-08	9.47768e-10
TC07002894.hg.1	TARP	TCR gamma alternate reading frame protein	Z11232	NONCODE	445347	NonCoding	-	38289105	38356709	chr7	-0.543066	5.49502e-08	9.72136e-10
TC01002345.hg.1	E2F2	E2F transcription factor 2	NM_004091	RefSeq	1870	Coding	-	23832920	23857712	chr1	0.516682	5.51377e-08	9.7715e-10
TC13000799.hg.1	ABCC4	ATP binding cassette subfamily C member 4	NM_001105515	RefSeq	10257	Coding	-	95672083	95953687	chr13	0.430648	5.54096e-08	9.84992e-10
TC21000683.hg.1	ITSN1	intersectin 1	AY254341	NONCODE	6453	NonCoding	+	35169862	35183410	chr21	0.334022	5.76237e-08	1.03007e-09
TC16000762.hg.1	HAGH	hydroxyacylglutathione hydrolase	NM_001040427	RefSeq	3029	Coding	-	1858873	1877195	chr16	0.374186	5.78814e-08	1.03646e-09
TC0X000666.hg.1	CD40LG	CD40 ligand	NM_000074	RefSeq	959	Coding	+	135730336	135742549	chrX	-0.394871	6.2357e-08	1.13579e-09
TC11003452.hg.1	MS4A14	membrane-spanning 4-domains, subfamily A, member 14	NM_001079692	RefSeq	84689	Coding	+	60163487	60185228	chr11	0.452984	6.28308e-08	1.15022e-09
TC07001294.hg.1	TRGC2	T cell receptor gamma constant 2	BC039116	GenBank	6967	Coding	-	38279181	38358462	chr7	-0.444835	6.81101e-08	1.25734e-09
TC20001622.hg.1	STAU1	staufen double-stranded RNA binding protein 1	BC007532	NONCODE	6780	NonCoding	-	47740922	47804857	chr20	0.381566	6.91741e-08	1.27911e-09
TC11003279.hg.1	SYTL2	synaptotagmin-like 2	AJ303364	NONCODE	54843	NonCoding	-	85416009	85420543	chr11	-0.504617	7.22477e-08	1.34484e-09
TC19000747.hg.1	AP2A1	adaptor-related protein complex 2, alpha 1 subunit	NM_014203	RefSeq	160	Coding	+	50270180	50310369	chr19	0.392814	7.3024e-08	1.36378e-09
TC06001498.hg.1	TRIM10	tripartite motif containing 10	NM_006778	RefSeq	10107	Coding	-	30119722	30128711	chr6	0.346531	7.34408e-08	1.37382e-09
TC6_qbl_hap6000123.hg.1	TRIM10	tripartite motif containing 10	NM_006778	RefSeq	10107	Coding	-	1412670	1421658	chr6	0.43679	7.36427e-08	1.37987e-09
TC12002169.hg.1	WNK1	WNK lysine deficient protein kinase 1	DQ925669	NONCODE	65125	NonCoding	+	1009764	1017122	chr12	0.505425	7.39197e-08	1.38832e-09
TC04001974.hg.1	DTHD1	death domain containing 1	AK131492	NONCODE	401124	NonCoding	+	36283244	36345415	chr4	-0.406958	7.39197e-08	1.3896e-09
TC05000412.hg.1	VCAN	versican	NM_001126336	RefSeq	1462	Coding	+	82767284	82878122	chr5	0.335102	8.05937e-08	1.53739e-09
TC11003298.hg.1	SESN3	sestrin 3	BX649128	NONCODE	143686	NonCoding	-	94898706	94905359	chr11	0.539931	8.71606e-08	1.67606e-09
TC01000152.hg.1	MFN2	mitofusin 2	NM_001127660	RefSeq	9927	Coding	+	12040238	12073572	chr1	0.382891	9.00441e-08	1.74813e-09
TC04000209.hg.1	DTHD1	death domain containing 1	NM_001136536	RefSeq	401124	Coding	+	36283244	36347378	chr4	-0.32839	9.02676e-08	1.75525e-09
TC16000875.hg.1	GSPT1	G1 to S phase transition 1	NM_001130006	RefSeq	2935	Coding	-	11961985	12010519	chr16	0.523176	9.73187e-08	1.90433e-09
TC02004035.hg.1	MBOAT2	membrane bound O-acyltransferase domain containing 2	AF052107	NONCODE	129642	NonCoding	-	8992820	8994376	chr2	0.458133	1.07796e-07	2.11598e-09
TC01003498.hg.1	F5	coagulation factor V (proaccelerin, labile factor)	NM_000130	RefSeq	2153	Coding	-	169481192	169555826	chr1	0.362873	1.11056e-07	2.21072e-09
TC12000237.hg.1	CMAS	cytidine monophosphate N-acetylneuraminic acid synthetase	NM_018686	RefSeq	55907	Coding	+	22199108	22218602	chr12	0.522511	1.12785e-07	2.2521e-09
TC01001351.hg.1	FCER1A	Fc fragment of IgE, high affinity I, receptor for; alpha polypeptide	NM_002001	RefSeq	2205	Coding	+	159259504	159278014	chr1	-0.448734	1.17269e-07	2.35968e-09
TC01002590.hg.1	SLC6A9	solute carrier family 6 (neurotransmitter transporter, glycine), member 9	NM_001024845	RefSeq	6536	Coding	-	44457172	44497139	chr1	0.425987	1.19081e-07	2.40053e-09
TC02004951.hg.1	MFSD2B	major facilitator superfamily domain containing 2B	NM_001080473	RefSeq	388931	Coding	+	24232951	24249645	chr2	0.353294	1.19081e-07	2.40345e-09
TC01003409.hg.1	ITLN1	intelectin 1 (galactofuranose binding)	NM_017625	RefSeq	55600	Coding	-	160846329	160854960	chr1	0.585842	1.26884e-07	2.56485e-09
TC09002895.hg.1	ISCA1	iron-sulfur cluster assembly 1	NM_030940	RefSeq	81689	Coding	-	88879461	88897676	chr9	0.398417	1.31444e-07	2.66917e-09
TC18000436.hg.1	DSC2	desmocollin 2	NM_004949	RefSeq	1824	Coding	-	28645940	28682388	chr18	0.4851	1.35276e-07	2.75531e-09
TC14002083.hg.1	ENTPD5	ectonucleoside triphosphate diphosphohydrolase 5	AK025209	NONCODE	957	NonCoding	-	74429933	74431758	chr14	0.372304	1.48499e-07	3.06117e-09
TC21000133.hg.1	LINC00649	long intergenic non-protein coding RNA 649	OTTHUMT00000193777	NONCODE	100506334	Coding	+	35321230	35336260	chr21	-0.349496	1.54608e-07	3.20614e-09
TC11000198.hg.1	MICAL2	microtubule associated monooxygenase, calponin and LIM domain containing 2	NM_014632	RefSeq	9645	Coding	+	12115543	12285332	chr11	0.461258	1.56276e-07	3.25515e-09
TC08002515.hg.1	LINC00861	long intergenic non-protein coding RNA 861	BX648371	NONCODE	100130231	NonCoding	-	126928961	126967898	chr8	-0.402582	1.70264e-07	3.59366e-09
TC07000509.hg.1	CD36	CD36 molecule (thrombospondin receptor)	NM_000072	RefSeq	948	Coding	+	79998891	80308593	chr7	0.323201	1.77491e-07	3.78443e-09
TC11000957.hg.1	BIRC2	baculoviral IAP repeat containing 2	NM_001166	RefSeq	329	Coding	+	102217945	102249401	chr11	0.490072	1.8737e-07	4.02389e-09
TC01003260.hg.1	S100A12	S100 calcium binding protein A12	NM_005621	RefSeq	6283	Coding	-	153346181	153348125	chr1	0.751575	1.88431e-07	4.05827e-09
TC05002628.hg.1	TCF7	transcription factor 7 (T-cell specific, HMG-box)	NR_033449	NONCODE	6932	NonCoding	+	133451350	133483920	chr5	-0.351513	1.90714e-07	4.11331e-09
TC14002019.hg.1	GCH1	GTP cyclohydrolase 1	Z16418	NONCODE	2643	NonCoding	-	55310758	55369205	chr14	0.390733	2.03755e-07	4.43499e-09
TC06000146.hg.1	ALDH5A1	aldehyde dehydrogenase 5 family, member A1	NM_001080	RefSeq	7915	Coding	+	24495080	24537435	chr6	0.382428	2.31306e-07	5.10266e-09
TC14000108.hg.1	YME1L1	YME1-like 1 ATPase	EU599571	GenBank	10730	Coding	+	22580300	22580985	chr14	-0.34387	2.40065e-07	5.3402e-09
TC14001152.hg.1	GCH1	GTP cyclohydrolase 1	NM_000161	RefSeq	2643	Coding	-	55308724	55369570	chr14	0.38698	2.49755e-07	5.59417e-09
TC13000068.hg.1	CDK8	cyclin-dependent kinase 8	NM_001260	RefSeq	1024	Coding	+	26828276	26979375	chr13	0.37044	2.54798e-07	5.74287e-09
TC03000563.hg.1	CD96	CD96 molecule	NM_005816	RefSeq	10225	Coding	+	111260926	111384597	chr3	-0.365007	2.54798e-07	5.75564e-09
TC12001797.hg.1	POC1B	POC1 centriolar protein B	NM_001199777	RefSeq	282809	Coding	-	89813495	89920039	chr12	0.385151	3.06836e-07	7.03319e-09
TC14000454.hg.1	BBOF1	basal body orientation factor 1	NM_025057	RefSeq	80127	Coding	+	74486056	74549566	chr14	0.363133	3.07609e-07	7.06039e-09
TC11001061.hg.1	CD3G	CD3g molecule, gamma (CD3-TCR complex)	NM_000073	RefSeq	917	Coding	+	118215059	118225876	chr11	-0.402881	3.27523e-07	7.60813e-09
TC01003868.hg.1	AIDA	axin interactor, dorsalization associated	NM_022831	RefSeq	64853	Coding	-	222833829	222886552	chr1	0.35303	3.32132e-07	7.73564e-09
TC11002205.hg.1	SESN3	sestrin 3	NM_144665	RefSeq	143686	Coding	-	94898704	94965705	chr11	0.439084	3.39176e-07	7.91013e-09
TC01003378.hg.1	SPTA1	spectrin, alpha, erythrocytic 1	NM_003126	RefSeq	6708	Coding	-	158580278	158656506	chr1	0.326033	4.20323e-07	9.97075e-09
TC03002155.hg.1	TFRC	transferrin receptor	NM_001128148	RefSeq	7037	Coding	-	195754054	195809060	chr3	0.453425	4.61352e-07	1.10434e-08
TC22000170.hg.1	SRRD	SRR1 domain containing	NM_001013694	RefSeq	402055	Coding	+	26879843	26887904	chr22	0.457005	4.8908e-07	1.19027e-08
TC14000104.hg.1	YME1L1	YME1-like 1 ATPase	AF333590	GenBank	10730	Coding	+	22392239	22392828	chr14	-0.483813	5.12663e-07	1.25555e-08
TC08001620.hg.1	LINC00861	long intergenic non-protein coding RNA 861	NR_038446	RefSeq	100130231	Coding	-	126934552	126963493	chr8	-0.408476	5.13445e-07	1.25905e-08
TC07000911.hg.1	TRBV19	T cell receptor beta variable 19	AF043180	GenBank	28568	Coding	+	142326363	142327046	chr7	-0.342304	6.35347e-07	1.5912e-08
TC15002251.hg.1	SMAD3	SMAD family member 3	EU016553	NONCODE	4088	NonCoding	+	67457682	67473649	chr15	-0.334239	6.41848e-07	1.60946e-08
TC03001407.hg.1	GPX1	glutathione peroxidase 1	NM_000581	RefSeq	2876	Coding	-	49394609	49396033	chr3	0.36958	6.86038e-07	1.73715e-08
TC10001497.hg.1	ANKRD22	ankyrin repeat domain 22	NM_144590	RefSeq	118932	Coding	-	90579659	90611732	chr10	0.611362	7.37258e-07	1.87592e-08
TC17000299.hg.1	UBBP4	ubiquitin B pseudogene 4	BC070367	GenBankHTC	23666	Coding	+	21729873	21731760	chr17	0.377584	7.91434e-07	2.04726e-08
TC03000800.hg.1	CPA3	carboxypeptidase A3 (mast cell)	NM_001870	RefSeq	1359	Coding	+	148583043	148614983	chr3	-0.405519	9.11931e-07	2.41016e-08
TC20000833.hg.1	TGM2	transglutaminase 2	NM_004613	RefSeq	7052	Coding	-	36756863	36794980	chr20	0.339846	9.14011e-07	2.41846e-08
TC14000323.hg.1	LGALS3	lectin, galactoside-binding, soluble, 3	NM_001177388	RefSeq	3958	Coding	+	55595762	55612148	chr14	0.392072	1.00727e-06	2.69621e-08
TC09002677.hg.1	PTCH1	patched 1	AB233423	NONCODE	5727	NonCoding	-	98242822	98268885	chr9	-0.34818	1.01577e-06	2.72836e-08
TC09001434.hg.1	ABCA1	ATP binding cassette subfamily A member 1	NM_005502	RefSeq	19	Coding	-	107543283	107690527	chr9	-0.326209	1.09608e-06	2.97148e-08
TC6_ssto_hap7000114.hg.1	TRIM10	tripartite motif containing 10	NM_006778	RefSeq	10107	Coding	-	1450168	1459159	chr6	0.35518	1.10335e-06	2.99754e-08
TC13000506.hg.1	USP12	ubiquitin specific peptidase 12	NM_182488	RefSeq	219333	Coding	-	27640287	27746033	chr13	0.705529	1.10344e-06	3.00118e-08
TC11001851.hg.1	DDB1	damage-specific DNA binding protein 1	NM_001923	RefSeq	1642	Coding	-	61066919	61110047	chr11	0.443461	1.17459e-06	3.22722e-08
TC12001578.hg.1	TESPA1	thymocyte expressed, positive selection associated 1	NM_001098815	RefSeq	9840	Coding	-	55341802	55378456	chr12	-0.33726	1.18614e-06	3.26258e-08
TC19002626.hg.1	BABAM1	BRISC and BRCA1 A complex member 1	NM_001033549	RefSeq	29086	Coding	+	17378232	17390162	chr19	0.325843	1.32944e-06	3.69766e-08
TC12001227.hg.1	YBX3	Y box binding protein 3	NM_001145426	RefSeq	8531	Coding	-	10851676	10875953	chr12	0.391654	1.33239e-06	3.70996e-08
TC15002368.hg.1	FURIN	furin (paired basic amino acid cleaving enzyme)	S65442	NONCODE	5045	NonCoding	+	91422951	91423375	chr15	0.337875	1.34495e-06	3.74907e-08
TC6_mcf_hap5000113.hg.1	TRIM10	tripartite motif containing 10	NM_006778	RefSeq	10107	Coding	-	1501605	1510596	chr6	0.359359	1.3607e-06	3.80135e-08
TC12002997.hg.1	POC1B	POC1 centriolar protein B	NR_037659	NONCODE	282809	NonCoding	-	89813498	89920039	chr12	0.448437	1.57476e-06	4.48659e-08
TC07000098.hg.1	ARL4A	ADP-ribosylation factor like GTPase 4A	NM_001037164	RefSeq	10124	Coding	+	12726452	12730559	chr7	0.402601	1.63292e-06	4.6774e-08
TC02001178.hg.1	STRADB	STE20-related kinase adaptor beta	NM_001206864	RefSeq	55437	Coding	+	202252581	202345574	chr2	0.335791	1.6748e-06	4.81797e-08
TC01003949.hg.1	ABCB10	ATP binding cassette subfamily B member 10	NM_012089	RefSeq	23456	Coding	-	229652329	229694442	chr1	0.380845	1.71159e-06	4.93961e-08
TC03003206.hg.1	TNIK	TRAF2 and NCK interacting kinase	NR_027767	NONCODE	23043	NonCoding	-	171064723	171178197	chr3	-0.344676	1.73469e-06	5.02227e-08
TC12000130.hg.1	CLEC4D	C-type lectin domain family 4, member D	NM_080387	RefSeq	338339	Coding	+	8666136	8674962	chr12	0.531461	1.7787e-06	5.17706e-08
TC16001776.hg.1	GSPT1	G1 to S phase transition 1	BC008391	NONCODE	2935	NonCoding	-	11984933	12009777	chr16	0.516244	1.79577e-06	5.23228e-08
TC03002549.hg.1	NUDT16	nudix hydrolase 16	AK093567	NONCODE	131870	NonCoding	+	131100625	131107674	chr3	0.356291	2.01271e-06	5.9271e-08
TC0X000529.hg.1	VSIG1	V-set and immunoglobulin domain containing 1	NM_001170553	RefSeq	340547	Coding	+	107288200	107322414	chrX	-0.329746	2.17523e-06	6.47174e-08
TC06003369.hg.1	TUBB2B	tubulin, beta 2B class IIb	BC127872	NONCODE	347733	NonCoding	-	3225528	3226504	chr6	0.432589	2.66614e-06	8.10458e-08
TC0X001723.hg.1	KLF8	Kruppel-like factor 8	AK054627	NONCODE	11279	NonCoding	+	56312985	56315265	chrX	-0.410352	2.87309e-06	8.83088e-08
TC10001704.hg.1	RGS10	regulator of G-protein signaling 10	NM_001005339	RefSeq	6001	Coding	-	121259339	121302222	chr10	0.350256	2.94701e-06	9.11251e-08
TC04001402.hg.1	TSPAN5	tetraspanin 5	NM_005723	RefSeq	10098	Coding	-	99391518	99579812	chr4	0.539742	3.48168e-06	1.10443e-07
TC16002075.hg.1	MT1L	metallothionein 1L (gene/pseudogene)	NR_001447	RefSeq	4500	Coding	+	56651373	56652730	chr16	0.415399	3.51536e-06	1.11836e-07
TC17002878.hg.1	ITGB3	integrin beta 3	NM_000212	RefSeq	3690	Coding	+	45331208	45390077	chr17	0.45433	4.0956e-06	1.32437e-07
TC05001487.hg.1	GCNT4	glucosaminyl (N-acetyl) transferase 4, core 2	NM_016591	RefSeq	51301	Coding	-	74321171	74326724	chr5	-0.437195	4.41335e-06	1.45282e-07
TC17001886.hg.1	WBP2	WW domain binding protein 2	NM_012478	RefSeq	23558	Coding	-	73841780	73851501	chr17	0.33346	4.42586e-06	1.4584e-07
TC19000605.hg.1	CD177	CD177 molecule	NM_020406	RefSeq	57126	Coding	+	43857825	43867480	chr19	0.65827	4.45929e-06	1.47216e-07
TC02004941.hg.1	IGKV1-9	immunoglobulin kappa variable 1-9	OTTHUMT00000323361	Havanatranscript	28941	Coding	-	89309479	89310012	chr2	-0.5421	4.81372e-06	1.6025e-07
TC22001450.hg.1	IGLL5	immunoglobulin lambda-like polypeptide 5	NM_001178126	RefSeq	100423062	Coding	+	22453110	23248973	chr22	-0.36983	4.90593e-06	1.63622e-07
TC16001196.hg.1	RANBP10	RAN binding protein 10	NM_020850	RefSeq	57610	Coding	-	67756976	67840555	chr16	0.379206	5.15409e-06	1.73167e-07
TC22000119.hg.1	IGLV2-18	immunoglobulin lambda variable 2-18	OTTHUMT00000321836	Havanatranscript	28814	Coding	+	23077095	23077584	chr22	-0.644567	5.5865e-06	1.89414e-07
TC01002847.hg.1	GBP1	guanylate binding protein 1, interferon-inducible	NM_002053	RefSeq	2633	Coding	-	89517987	89531043	chr1	0.644364	6.22833e-06	2.1405e-07
TC11000611.hg.1	PPP2R5B	protein phosphatase 2, regulatory subunit B, beta	NM_006244	RefSeq	5526	Coding	+	64692143	64701950	chr11	0.397309	6.30958e-06	2.17424e-07
TC06001226.hg.1	TUBB2A	tubulin, beta 2A class IIa	NM_001069	RefSeq	7280	Coding	-	3153902	3157809	chr6	0.519236	7.10473e-06	2.47666e-07
TC01006240.hg.1	AKT3	v-akt murine thymoma viral oncogene homolog 3	AL080074	NONCODE	10000	NonCoding	-	243664988	243665406	chr1	-0.34355	7.3445e-06	2.57381e-07
TC18000461.hg.1	TPGS2	tubulin polyglutamylase complex subunit 2	NM_015476	RefSeq	25941	Coding	-	34376034	34409158	chr18	0.428107	7.44095e-06	2.61218e-07
TC21000582.hg.1	ABCC13	ATP binding cassette subfamily C member 13, pseudogene	BC054020	NONCODE	150000	NonCoding	+	15646120	15673692	chr21	0.52714	7.46694e-06	2.6282e-07
TC16001058.hg.1	YBX3P1	Y box binding protein 3 pseudogene 1	NR_027011	RefSeq	440359	Coding	-	31579088	31580845	chr16	0.435324	7.69547e-06	2.71811e-07
TC21000748.hg.1	ABCG1	ATP binding cassette subfamily G member 1	AF086547	NONCODE	9619	NonCoding	+	43724173	43724497	chr21	-0.32984	8.21534e-06	2.93712e-07
TC01002578.hg.1	SLC2A1	solute carrier family 2 (facilitated glucose transporter), member 1	NM_006516	RefSeq	6513	Coding	-	43391046	43424847	chr1	0.365569	8.35307e-06	2.9915e-07
TC19000128.hg.1	MCOLN1	mucolipin 1	NM_020533	RefSeq	57192	Coding	+	7587496	7598895	chr19	0.389212	8.37103e-06	3.00051e-07
TC16001846.hg.1	YBX3P1	Y box binding protein 3 pseudogene 1	NR_027011	NONCODE	440359	NonCoding	-	31579088	31580845	chr16	0.415786	8.63746e-06	3.11727e-07
TC19000007.hg.1	CDC34	cell division cycle 34	NM_004359	RefSeq	997	Coding	+	531730	542087	chr19	0.450313	8.96531e-06	3.25214e-07
TC02004974.hg.1	IGKV1D-39	immunoglobulin kappa variable 1D-39	OTTHUMT00000358519	Havanatranscript	28893	Coding	+	89901292	89911467	chr2	-0.628248	9.18483e-06	3.33742e-07
TC11000510.hg.1	MS4A1	membrane-spanning 4-domains, subfamily A, member 1	NM_021950	RefSeq	931	Coding	+	60223282	60238233	chr11	-0.428702	9.32988e-06	3.40735e-07
TC15000606.hg.1	HACD3	3-hydroxyacyl-CoA dehydratase 3	NM_016395	RefSeq	51495	Coding	+	65822820	65870693	chr15	-0.396051	9.59308e-06	3.51528e-07
TC08002364.hg.1	MYBL1	v-myb avian myeloblastosis viral oncogene homolog-like 1	X13294	NONCODE	4603	NonCoding	-	67476954	67525175	chr8	-0.422929	1.03623e-05	3.83539e-07
TC22000111.hg.1	IGLV2-33	immunoglobulin lambda variable 2-33 (non-functional)	OTTHUMT00000321664	Havanatranscript	28811	Coding	+	22930626	22931145	chr22	-0.374807	1.16978e-05	4.38807e-07
TC14001821.hg.1	IFI27	interferon, alpha-inducible protein 27	AJ294851	NONCODE	3429	NonCoding	+	94577084	94582176	chr14	1.09253	1.25175e-05	4.71785e-07
TC02004395.hg.1	IGKC	immunoglobulin kappa constant	L09093	NONCODE	3514	NonCoding	-	89109725	89619842	chr2	-0.534336	1.36869e-05	5.21334e-07
TC02004950.hg.1	IGKC	immunoglobulin kappa constant	AK128525	GenBank	3514	Coding	-	89109984	89619904	chr2	-0.491273	1.39021e-05	5.32097e-07
TC03002052.hg.1	DCUN1D1	DCN1, defective in cullin neddylation 1, domain containing 1	NM_020640	RefSeq	54165	Coding	-	182655862	182703741	chr3	0.413161	1.50891e-05	5.84956e-07
TC01004453.hg.1	IL23R	interleukin 23 receptor	AM990315	NONCODE	149233	NonCoding	+	67648591	67724260	chr1	-0.353491	1.68007e-05	6.60613e-07
TC01003261.hg.1	S100A8	S100 calcium binding protein A8	NM_002964	RefSeq	6279	Coding	-	153362508	153363664	chr1	0.472204	1.68449e-05	6.6287e-07
TC11000032.hg.1	PNPLA2	patatin-like phospholipase domain containing 2	NM_020376	RefSeq	57104	Coding	+	818901	825573	chr11	0.332129	1.96544e-05	7.93384e-07
TC14002276.hg.1	IGHV4-59	immunoglobulin heavy variable 4-59	OTTHUMT00000324619	Havanatranscript	28392	Coding	-	107081806	107083830	chr14	-0.358159	1.97583e-05	7.98186e-07
TC03000846.hg.1	MME	membrane metallo-endopeptidase	NM_000902	RefSeq	4311	Coding	+	154741913	154901518	chr3	-0.432537	2.01559e-05	8.18588e-07
TC14002274.hg.1	IGHV3-53	immunoglobulin heavy variable 3-53	OTTHUMT00000324612	Havanatranscript	28420	Coding	-	107048672	107049341	chr14	-0.531035	2.11056e-05	8.63651e-07
TC14000116.hg.1	YME1L1	YME1-like 1 ATPase	AB305673	GenBank	10730	Coding	+	22788568	22789123	chr14	-0.403321	2.33396e-05	9.72303e-07
TC02004396.hg.1	IGKC	immunoglobulin kappa constant	X93757	NONCODE	3514	NonCoding	-	89160711	89326952	chr2	-0.575654	2.42185e-05	1.01041e-06
TC06000660.hg.1	FBXO9	F-box protein 9	NM_012347	RefSeq	26268	Coding	+	52916789	52965671	chr6	0.381557	2.62847e-05	1.11117e-06
TC02003396.hg.1	IGKC	immunoglobulin kappa constant	EF028213	NONCODE	3514	NonCoding	+	89901316	89901798	chr2	-0.655995	2.73511e-05	1.16467e-06
TC14002252.hg.1	IGHV3-15	immunoglobulin heavy variable 3-15	OTTHUMT00000325670	Havanatranscript	28448	Coding	-	106610313	106610852	chr14	-0.474726	2.93582e-05	1.26278e-06
TC04002081.hg.1	LINC01094	long intergenic non-protein coding RNA 1094	BC044613	NONCODE	100505702	NonCoding	+	79567001	79611023	chr4	0.3634	3.1052e-05	1.35092e-06
TC08001286.hg.1	MYBL1	v-myb avian myeloblastosis viral oncogene homolog-like 1	NM_001080416	RefSeq	4603	Coding	-	67474410	67525529	chr8	-0.362504	3.25814e-05	1.4345e-06
TC12003271.hg.1	KLRC3	killer cell lectin-like receptor subfamily C, member 3	NM_002261	RefSeq	3823	Coding	-	10564911	10573194	chr12	-0.427567	3.28438e-05	1.44807e-06
TC02000072.hg.1	LINC00570	long intergenic non-protein coding RNA 570	ENST00000417473	ENSEMBL	100874055	Coding	+	11534107	11543203	chr2	0.374831	3.4853e-05	1.55596e-06
TC06000168.hg.1	HIST1H1E	histone cluster 1, H1e	NM_005321	RefSeq	3008	Coding	+	26156559	26157343	chr6	-0.324676	3.60701e-05	1.61695e-06
TC11001083.hg.1	HMBS	hydroxymethylbilane synthase	NM_000190	RefSeq	3145	Coding	+	118955587	118964259	chr11	0.382082	3.63963e-05	1.63717e-06
TC13000612.hg.1	EPSTI1	epithelial stromal interaction 1 (breast)	NM_001002264	RefSeq	94240	Coding	-	43460524	43566385	chr13	0.674884	4.05314e-05	1.85071e-06
TC02000559.hg.1	IGKC	immunoglobulin kappa constant	X72425	GenBank	3514	Coding	+	90273679	90458473	chr2	-0.591063	4.07858e-05	1.87101e-06
TC19_gl000209_random000003.hg.1	KIR2DL5B	killer cell immunoglobulin-like receptor, two domains, long cytoplasmic tail, 5B	NM_001018081	RefSeq	553128	Coding	+	86691	96246	chr19	-0.332052	4.11141e-05	1.89113e-06
TC09001615.hg.1	ST6GALNAC4	ST6 (alpha-N-acetyl-neuraminyl-2,3-beta-galactosyl-1,3)-N-acetylgalactosaminide alpha-2,6-sialyltransferase 4	NM_175039	RefSeq	27090	Coding	-	130670114	130679317	chr9	0.366677	4.11533e-05	1.89547e-06
TC15002563.hg.1	RORA	RAR-related orphan receptor A	AL832164	NONCODE	6095	NonCoding	-	60780483	60783123	chr15	-0.474972	4.35022e-05	2.02373e-06
TC03000494.hg.1	GPR15	G protein-coupled receptor 15	NM_005290	RefSeq	2838	Coding	+	98250743	98251994	chr3	-0.407117	4.68766e-05	2.19802e-06
TC04000439.hg.1	LINC01094	long intergenic non-protein coding RNA 1094	NR_038303	RefSeq	100505702	Coding	+	79567057	79605655	chr4	0.353924	4.69335e-05	2.20357e-06
TC14002279.hg.1	IGHV3-66	immunoglobulin heavy variable 3-66	OTTHUMT00000324225	Havanatranscript	28412	Coding	-	107131033	107131560	chr14	-0.574196	4.76934e-05	2.24218e-06
TC10002092.hg.1	ARID5B	AT rich interactive domain 5B (MRF1-like)	M73837	NONCODE	84159	NonCoding	+	63816933	63850862	chr10	-0.34232	4.87167e-05	2.29779e-06
TC14000362.hg.1	PPM1A	protein phosphatase, Mg2+/Mn2+ dependent, 1A	NM_021003	RefSeq	5494	Coding	+	60712470	60765805	chr14	0.349397	5.00365e-05	2.37235e-06
TC11003434.hg.1	REXO2	RNA exonuclease 2	NM_015523	RefSeq	25996	Coding	+	114310108	114321001	chr11	0.447786	5.04276e-05	2.3971e-06
TC13000083.hg.1	ATP5EP2	ATP synthase, H+ transporting, mitochondrial F1 complex, epsilon subunit pseudogene 2	NR_002162	RefSeq	432369	Coding	+	28519343	28519727	chr13	0.414901	5.08035e-05	2.4181e-06
TC06001783.hg.1	RHAG	Rh-associated glycoprotein	NM_000324	RefSeq	6005	Coding	-	49572871	49604587	chr6	0.400929	5.10889e-05	2.43483e-06
TC13000206.hg.1	ST13P4	suppression of tumorigenicity 13 (colon carcinoma) (Hsp70 interacting protein) pseudogene 4	NR_002183	RefSeq	145165	Coding	+	50746154	50747751	chr13	0.326738	5.16523e-05	2.46629e-06
TC0X001397.hg.1	MOSPD1	motile sperm domain containing 1	NM_019556	RefSeq	56180	Coding	-	134021656	134049297	chrX	0.434416	5.25909e-05	2.52744e-06
TC02003400.hg.1	IGKC	immunoglobulin kappa constant	X85162	NONCODE	3514	NonCoding	+	89998820	89999595	chr2	-0.577774	5.4511e-05	2.63481e-06
TC14000584.hg.1	IFI27	interferon, alpha-inducible protein 27	NM_001130080	RefSeq	3429	Coding	+	94577079	94583033	chr14	0.991438	5.82683e-05	2.84332e-06
TC07001296.hg.1	TARP	TCR gamma alternate reading frame protein	AK096766	GenBank	445347	Coding	-	38342349	38344378	chr7	-0.376833	6.33667e-05	3.12972e-06
TC12002850.hg.1	SLC38A1	solute carrier family 38, member 1	S77359	NONCODE	81539	NonCoding	-	46581574	46581823	chr12	-0.361269	7.01767e-05	3.53453e-06
TC14002190.hg.1	YME1L1	YME1-like 1 ATPase	AK301274	GenBank	10730	Coding	+	22564302	22564897	chr14	-0.336797	7.13413e-05	3.61075e-06
TC14002250.hg.1	IGHV3-11	immunoglobulin heavy variable 3-11 (gene/pseudogene)	OTTHUMT00000325665	Havanatranscript	28450	Coding	-	106573233	106573800	chr14	-0.478158	7.17622e-05	3.6453e-06
TC02000553.hg.1	IGKV2D-29	immunoglobulin kappa variable 2D-29	OTTHUMT00000323291	Havanatranscript	28882	Coding	+	89986322	89987080	chr2	-0.480958	7.58984e-05	3.89277e-06
TC08002510.hg.1	MTSS1	metastasis suppressor 1	U50573	NONCODE	9788	NonCoding	-	125601876	125716441	chr8	-0.357547	7.64296e-05	3.93114e-06
TC02004976.hg.1	IGKV1D-33	immunoglobulin kappa variable 1D-33	OTTHUMT00000323274	Havanatranscript	28896	Coding	+	89952792	89953355	chr2	-0.565096	8.01258e-05	4.14656e-06
TC19001585.hg.1	CD177P1	CD177 molecule pseudogene 1	ENST00000378007	ENSEMBL	---	Coding	-	43879660	43883276	chr19	0.666038	8.25456e-05	4.29719e-06
TC19001542.hg.1	BLVRB	biliverdin reductase B	NM_000713	RefSeq	645	Coding	-	40953691	40971725	chr19	0.405072	8.65411e-05	4.54246e-06
TC22001445.hg.1	IGLV3-1	immunoglobulin lambda variable 3-1	OTTHUMT00000321828	Havanatranscript	28809	Coding	+	23222886	23223576	chr22	-0.393308	9.07692e-05	4.78673e-06
TC02004978.hg.1	IGKV2D-28	immunoglobulin kappa variable 2D-28	OTTHUMT00000323288	Havanatranscript	28883	Coding	+	89998789	89999564	chr2	-0.598092	9.13723e-05	4.82135e-06
TC17000606.hg.1	MYL4	myosin light chain 4	NM_001002841	RefSeq	4635	Coding	+	45286428	45301045	chr17	0.493762	9.70071e-05	5.17538e-06
TC02004946.hg.1	IGKV2-28	immunoglobulin kappa variable 2-28	OTTHUMT00000323401	Havanatranscript	28921	Coding	-	89521179	89521942	chr2	-0.643468	0.000115681	6.35319e-06
TC07001965.hg.1	KEL	Kell blood group, metallo-endopeptidase	NM_000420	RefSeq	3792	Coding	-	142638201	142659768	chr7	0.337995	0.00012177	6.72128e-06
TC14002189.hg.1	IGHG1	immunoglobulin heavy constant gamma 1 (G1m marker)	AJ008198	NONCODE	3500	NonCoding	-	106068003	107218968	chr14	-0.341002	0.000128132	7.11978e-06
TC14002257.hg.1	IGHV3-23	immunoglobulin heavy variable 3-23	OTTHUMT00000325188	Havanatranscript	28442	Coding	-	106725201	106725733	chr14	-0.646595	0.000130836	7.29416e-06
TC03001474.hg.1	SELK	selenoprotein K	NM_021237	RefSeq	58515	Coding	-	53918437	53926015	chr3	0.398719	0.000142431	8.09837e-06
TC18000730.hg.1	NEDD4L	neural precursor cell expressed, developmentally down-regulated 4-like, E3 ubiquitin protein ligase	AY243317	NONCODE	23327	NonCoding	+	55721942	55833071	chr18	0.452066	0.000145707	8.32048e-06
TC19001274.hg.1	PLVAP	plasmalemma vesicle associated protein	NM_031310	RefSeq	83483	Coding	-	17462264	17488148	chr19	0.441925	0.000150095	8.61722e-06
TC13000147.hg.1	RGCC	regulator of cell cycle	NM_014059	RefSeq	28984	Coding	+	42031542	42045018	chr13	0.365232	0.000151556	8.7212e-06
TC6_cox_hap2000091.hg.1	HLA-DQA1	major histocompatibility complex, class II, DQ alpha 1	AF533924	GenBank	3117	Coding	+	4055574	4061800	chr6	-0.390275	0.000154595	8.94676e-06
TC6_qbl_hap6000082.hg.1	HLA-DQA1	major histocompatibility complex, class II, DQ alpha 1	AF533924	GenBank	3117	Coding	+	3841981	3848260	chr6	-0.390275	0.000154595	8.94676e-06
TC02003395.hg.1	IGKC	immunoglobulin kappa constant	X72451	NONCODE	3514	NonCoding	+	89890582	89891332	chr2	-0.60377	0.000161225	9.43031e-06
TC06002625.hg.1	ALDH5A1	aldehyde dehydrogenase 5 family, member A1	AJ427353	NONCODE	7915	NonCoding	+	24495430	24515538	chr6	0.421255	0.00016438	9.66085e-06
TC06000097.hg.1	RNF182	ring finger protein 182	NM_001165032	RefSeq	221687	Coding	+	13924677	13980533	chr6	0.518093	0.00016915	1.00064e-05
TC01000794.hg.1	IFI44L	interferon-induced protein 44-like	NM_006820	RefSeq	10964	Coding	+	79085607	79111830	chr1	1.02013	0.000173161	1.02878e-05
TC12001602.hg.1	STAT2	signal transducer and activator of transcription 2	NM_005419	RefSeq	6773	Coding	-	56735381	56754037	chr12	0.41779	0.000173987	1.03476e-05
TC03002320.hg.1	CCR3	chemokine (C-C motif) receptor 3	AF224495	NONCODE	1232	NonCoding	+	46283923	46306896	chr3	-0.348837	0.000181032	1.08724e-05
TC02004940.hg.1	IGKV1-8	immunoglobulin kappa variable 1-8	OTTHUMT00000323358	Havanatranscript	28942	Coding	-	89291928	89292450	chr2	-0.434251	0.000184172	1.10893e-05
TC02004942.hg.1	IGKV3-11	immunoglobulin kappa variable 3-11	OTTHUMT00000323357	Havanatranscript	28914	Coding	-	89326668	89327228	chr2	-0.505866	0.000186373	1.12505e-05
TC14002265.hg.1	IGHV3-35	immunoglobulin heavy variable 3-35 (non-functional)	OTTHUMT00000325174	Havanatranscript	28432	Coding	-	106845323	106845789	chr14	-0.419	0.000188227	1.13971e-05
TC14002284.hg.1	IGHV3-74	immunoglobulin heavy variable 3-74	OTTHUMT00000324205	Havanatranscript	28408	Coding	-	107218676	107219365	chr14	-0.46064	0.000188722	1.14562e-05
TC14002282.hg.1	IGHV3-72	immunoglobulin heavy variable 3-72	OTTHUMT00000324210	Havanatranscript	28410	Coding	-	107198932	107199471	chr14	-0.480864	0.000193782	1.17991e-05
TC02000550.hg.1	IGKV4-1	immunoglobulin kappa variable 4-1	OTTHUMT00000323037	Havanatranscript	28908	Coding	+	89184913	89595920	chr2	-0.385674	0.000233452	1.46096e-05
TC14001120.hg.1	MAP4K5	mitogen-activated protein kinase kinase kinase kinase 5	NM_006575	RefSeq	11183	Coding	-	50885211	50999376	chr14	0.363223	0.00025749	1.63833e-05
TC17001604.hg.1	LRRC37A4P	leucine rich repeat containing 37, member A4, pseudogene	uc002ije.3	UCSCGenes	55073	Coding	-	43590734	43593064	chr17	-0.349232	0.000260078	1.662e-05
TC02004982.hg.1	IGKV1D-16	immunoglobulin kappa variable 1D-16	OTTHUMT00000323144	Havanatranscript	28901	Coding	+	90139078	90139580	chr2	-0.51786	0.000261546	1.67218e-05
TC14002268.hg.1	IGHV3-43	immunoglobulin heavy variable 3-43	OTTHUMT00000325191	Havanatranscript	28426	Coding	-	106926188	106926724	chr14	-0.502723	0.000264275	1.69369e-05
TC12003109.hg.1	TESC	tescalcin	NR_031766	NONCODE	54997	NonCoding	-	117476728	117537251	chr12	0.41647	0.000272879	1.7618e-05
TC22001449.hg.1	IGLC7	immunoglobulin lambda constant 7	OTTHUMT00000320966	Havanatranscript	28834	Coding	+	23264765	23265085	chr22	-0.650639	0.000276531	1.7958e-05
TC12002012.hg.1	TESC	tescalcin	NM_001168325	RefSeq	54997	Coding	-	117476728	117537284	chr12	0.325419	0.000280333	1.82507e-05
TC18000547.hg.1	LMAN1	lectin, mannose-binding, 1	NM_005570	RefSeq	3998	Coding	-	56995055	57026508	chr18	-0.329709	0.000286294	1.87093e-05
TC0X000260.hg.1	GATA1	GATA binding protein 1 (globin transcription factor 1)	NM_002049	RefSeq	2623	Coding	+	48644962	48652718	chrX	0.392695	0.000290118	1.90663e-05
TC04001305.hg.1	CXCL10	chemokine (C-X-C motif) ligand 10	NM_001565	RefSeq	3627	Coding	-	76942269	76944689	chr4	0.572511	0.000292817	1.92887e-05
TC20000341.hg.1	PI3	peptidase inhibitor 3, skin-derived	NM_002638	RefSeq	5266	Coding	+	43803517	43805185	chr20	-0.371534	0.000332771	2.23506e-05
TC02004945.hg.1	IGKV1-27	immunoglobulin kappa variable 1-27	OTTHUMT00000323389	Havanatranscript	28935	Coding	-	89512908	89513413	chr2	-0.453784	0.000374389	2.56873e-05
TC06000542.hg.1	TBC1D22B	TBC1 domain family, member 22B	NM_017772	RefSeq	55633	Coding	+	37225548	37300746	chr6	0.343039	0.000382564	2.63468e-05
TC20000449.hg.1	RBM38	RNA binding motif protein 38	NM_017495	RefSeq	55544	Coding	+	55966454	55984389	chr20	0.388775	0.000382682	2.6374e-05
TC12001222.hg.1	KLRC4-KLRK1	KLRC4-KLRK1 readthrough	NM_001199805	RefSeq	100528032	Coding	-	10524950	10562745	chr12	-0.412303	0.000383223	2.64231e-05
TC07000385.hg.1	ZNF107	zinc finger protein 107	BC053669	GenBank	51427	Coding	+	64141511	64147264	chr7	-0.37531	0.00039188	2.71177e-05
TC0X000381.hg.1	FOXO4	forkhead box O4	NM_001170931	RefSeq	4303	Coding	+	70315999	70323385	chrX	0.386348	0.00039188	2.71186e-05
TC09001141.hg.1	CNTNAP3B	contactin associated protein-like 3B	BX538190	GenBank	728577	Coding	-	47295855	47314322	chr9	0.331458	0.000396789	2.75782e-05
TC02004986.hg.1	IGKV3D-11	immunoglobulin kappa variable 3D-11	OTTHUMT00000323138	Havanatranscript	28876	Coding	+	90211643	90212253	chr2	-0.354864	0.000409724	2.86033e-05
TC14002261.hg.1	IGHV3-30	immunoglobulin heavy variable 3-30	ENST00000390613	ENSEMBL	---	Coding	-	106791005	106791536	chr14	-0.579576	0.000414277	2.89848e-05
TC09001092.hg.1	CNTNAP3	contactin associated protein-like 3	NM_033655	RefSeq	79937	Coding	-	39072764	39288456	chr9	0.342391	0.000428753	3.01824e-05
TC14002255.hg.1	IGHV3-20	immunoglobulin heavy variable 3-20	OTTHUMT00000325673	Havanatranscript	28445	Coding	-	106667581	106668095	chr14	-0.626137	0.00042976	3.02797e-05
TC07001462.hg.1	SKP1P1	S-phase kinase-associated protein 1 pseudogene 1	ENST00000433793	ENSEMBL	---	Coding	-	65888515	65888655	chr7	0.429967	0.000458623	3.26943e-05
TC12003272.hg.1	KLRC2	killer cell lectin-like receptor subfamily C, member 2	NM_002260	RefSeq	3822	Coding	-	10579193	10594899	chr12	-0.325938	0.000475719	3.41619e-05
TC01000836.hg.1	GBP1P1	guanylate binding protein 1, interferon-inducible pseudogene 1	NR_003133	RefSeq	400759	Coding	+	89873238	89890493	chr1	0.364721	0.000480765	3.46277e-05
TC14002247.hg.1	IGHV3-7	immunoglobulin heavy variable 3-7	OTTHUMT00000325659	Havanatranscript	28452	Coding	-	106518400	106518932	chr14	-0.475836	0.000486571	3.51058e-05
TC01002845.hg.1	GBP3	guanylate binding protein 3	NM_018284	RefSeq	2635	Coding	-	89472360	89488549	chr1	0.382618	0.000496472	3.59424e-05
TC09001401.hg.1	HEMGN	hemogen	NM_018437	RefSeq	55363	Coding	-	100689073	100707138	chr9	0.473259	0.000541452	3.99151e-05
TC07001618.hg.1	PDK4	pyruvate dehydrogenase kinase, isozyme 4	NM_002612	RefSeq	5166	Coding	-	95212809	95225925	chr7	0.409136	0.000593494	4.44637e-05
TC02004939.hg.1	IGKV1-6	immunoglobulin kappa variable 1-6	OTTHUMT00000323134	Havanatranscript	28943	Coding	-	89265781	89266286	chr2	-0.416941	0.000618679	4.6636e-05
TC14002211.hg.1	IGHA1	immunoglobulin heavy constant alpha 1	OTTHUMT00000326459	Havanatranscript	3493	Coding	-	106173457	106175002	chr14	-0.783561	0.000620165	4.67862e-05
TC02004938.hg.1	IGKV1-5	immunoglobulin kappa variable 1-5	OTTHUMT00000323135	Havanatranscript	28299	Coding	-	89246819	89247475	chr2	-0.413002	0.000765687	6.00262e-05
TC14001919.hg.1	RAB2B	RAB2B, member RAS oncogene family	NR_028074	NONCODE	84932	NonCoding	-	21927179	21945132	chr14	0.442358	0.000772529	6.07052e-05
TC0X002364.hg.1	PAGE2B	P antigen family, member 2B	NM_001015038	RefSeq	389860	Coding	+	55101496	55105342	chrX	0.351799	0.000813677	6.47647e-05
TC04002763.hg.1	GYPB	glycophorin B (MNS blood group)	EU338227	NONCODE	2994	NonCoding	-	144917351	144940477	chr4	0.518473	0.000829956	6.64179e-05
TC04002764.hg.1	GYPA	glycophorin A (MNS blood group)	L07251	NONCODE	2993	NonCoding	-	145035829	145061788	chr4	0.661956	0.000832081	6.66392e-05
TC01003057.hg.1	FCGR1B	Fc fragment of IgG, high affinity Ib, receptor (CD64)	NM_001004340	RefSeq	2210	Coding	-	120926128	120935944	chr1	0.499315	0.000837225	6.71284e-05
TC02000554.hg.1	IGKV2D-26	immunoglobulin kappa variable 2D-26	OTTHUMT00000323278	Havanatranscript	28884	Coding	+	90024732	90025512	chr2	-0.400505	0.000856661	6.93194e-05
TC20001753.hg.1	ATP5E	ATP synthase, H+ transporting, mitochondrial F1 complex, epsilon subunit	NM_006886	RefSeq	514	Coding	-	57600522	57607437	chr20	0.331579	0.000900184	7.32013e-05
TC13000829.hg.1	GPR183	G protein-coupled receptor 183	NM_004951	RefSeq	1880	Coding	-	99946784	99959749	chr13	-0.380447	0.000975095	8.02529e-05
TC03002770.hg.1	LRCH3	leucine-rich repeats and calponin homology (CH) domain containing 3	AK125235	NONCODE	84859	NonCoding	+	197613328	197615303	chr3	-0.322428	0.000986287	8.13561e-05
TC14002288.hg.1	RNASE2	ribonuclease, RNase A family, 2 (liver, eosinophil-derived neurotoxin)	NM_002934	RefSeq	6036	Coding	+	21423611	21424595	chr14	0.456818	0.000999069	8.25642e-05
TC14000921.hg.1	RAB2B	RAB2B, member RAS oncogene family	NM_001163380	RefSeq	84932	Coding	-	21927179	21945132	chr14	0.400699	0.00118902	0.000101074
TC12000260.hg.1	FGFR1OP2	FGFR1 oncogene partner 2	NM_001171887	RefSeq	26127	Coding	+	27091305	27119583	chr12	0.367432	0.00121379	0.000103632
TC05000227.hg.1	GZMK	granzyme K	NM_002104	RefSeq	3003	Coding	+	54320081	54330398	chr5	-0.363232	0.00121417	0.00010374
TC07001916.hg.1	PARP12	poly(ADP-ribose) polymerase family member 12	NM_022750	RefSeq	64761	Coding	-	139723544	139763521	chr7	0.322853	0.00129156	0.000111822
TC22001442.hg.1	IGLV3-25	immunoglobulin lambda variable 3-25	OTTHUMT00000321825	Havanatranscript	28793	Coding	+	23029190	23029735	chr22	-0.506441	0.00131081	0.000113852
TC02004948.hg.1	IGKV1-37	immunoglobulin kappa variable 1-37 (non-functional)	OTTHUMT00000323488	Havanatranscript	28931	Coding	-	89597021	89597542	chr2	-0.323688	0.0013944	0.000122613
TC0X000428.hg.1	GPR174	G protein-coupled receptor 174	NM_032553	RefSeq	84636	Coding	+	78426469	78427726	chrX	-0.401014	0.00145596	0.000129595
TC01001172.hg.1	FCGR1A	Fc fragment of IgG, high affinity Ia, receptor (CD64)	NM_000566	RefSeq	2209	Coding	+	149754227	149764074	chr1	0.494218	0.0014726	0.000131302
TC14002248.hg.1	IGHV1-8	immunoglobulin heavy variable 1-8	ENST00000390599	ENSEMBL	---	Coding	-	106539079	106539577	chr14	-0.356212	0.00152247	0.000136739
TC19001063.hg.1	UBXN6	UBX domain protein 6	NM_001171091	RefSeq	80700	Coding	-	4445003	4457791	chr19	0.336912	0.00158118	0.000143076
TC03000634.hg.1	PARP14	poly(ADP-ribose) polymerase family member 14	NM_017554	RefSeq	54625	Coding	+	122399465	122449687	chr3	0.44204	0.00158606	0.000143664
TC03000630.hg.1	CSTA	cystatin A (stefin A)	NM_005213	RefSeq	1475	Coding	+	122044011	122060819	chr3	0.337432	0.00160851	0.000146059
TC04002927.hg.1	GYPA	glycophorin A (MNS blood group)	NM_002099	RefSeq	2993	Coding	-	145030456	145061904	chr4	0.549283	0.00165217	0.000151177
TC14002277.hg.1	IGHV4-61	immunoglobulin heavy variable 4-61	OTTHUMT00000324623	Havanatranscript	28391	Coding	-	107095126	107095662	chr14	-0.367101	0.00166711	0.0001528
TC19002531.hg.1	NAPA	N-ethylmaleimide-sensitive factor attachment protein, alpha	NR_038456	NONCODE	8775	NonCoding	-	47990891	48018515	chr19	0.346189	0.00166987	0.000153215
TC06002707.hg.1	HLA-B	major histocompatibility complex, class I, B	AJ223602	NONCODE	3106	NonCoding	+	31323945	31324734	chr6	-0.393979	0.0016755	0.000153878
TC02003446.hg.1	IL1RL1	interleukin 1 receptor-like 1	BC012580	NONCODE	9173	NonCoding	+	102953714	102958757	chr2	-0.324319	0.00171074	0.000157881
TC02002828.hg.1	MIR4439	microRNA 4439	NR_039641	RefSeq	100616207	Coding	-	225875178	225875257	chr2	0.406496	0.00207688	0.000197962
TC01001161.hg.1	FCGR1C	Fc fragment of IgG, high affinity Ic, receptor (CD64), pseudogene	NR_027484	RefSeq	100132417	Coding	+	149369294	149378297	chr1	0.498677	0.00228376	0.000222038
TC14002271.hg.1	IGHV3-48	immunoglobulin heavy variable 3-48	OTTHUMT00000324605	Havanatranscript	28424	Coding	-	106993814	106994346	chr14	-0.468597	0.0024249	0.000238703
TC14002272.hg.1	IGHV3-49	immunoglobulin heavy variable 3-49	OTTHUMT00000324613	Havanatranscript	28423	Coding	-	107012938	107013477	chr14	-0.501294	0.00247572	0.000245119
TC02003877.hg.1	SP140	SP140 nuclear body protein	BC054890	NONCODE	11262	NonCoding	+	231090476	231110628	chr2	-0.34066	0.00249317	0.000247377
TC11001104.hg.1	TBCEL	tubulin folding cofactor E-like	NM_001130047	RefSeq	219899	Coding	+	120894781	120961484	chr11	0.38562	0.00250512	0.000248724
TC14002254.hg.1	IGHV1-18	immunoglobulin heavy variable 1-18	OTTHUMT00000325664	Havanatranscript	28468	Coding	-	106641563	106642056	chr14	-0.458993	0.00261553	0.000261617
TC02004975.hg.1	IGKV1D-37	immunoglobulin kappa variable 1D-37 (non-functional)	OTTHUMT00000358517	Havanatranscript	28894	Coding	+	89923550	89924026	chr2	-0.396922	0.00262542	0.000263092
TC17000077.hg.1	XAF1	XIAP associated factor 1	NM_017523	RefSeq	54739	Coding	+	6658794	6678964	chr17	0.434187	0.00293587	0.000301518
TC19002215.hg.1	FPR1	formyl peptide receptor 1	M37128	NONCODE	2357	NonCoding	+	52249199	52250247	chr19	-0.386282	0.00306522	0.000316971
TC09000274.hg.1	CNTNAP3B	contactin associated protein-like 3B	BX538190	GenBank	728577	Coding	+	65647281	65664071	chr9	0.440336	0.00309345	0.000320081
TC05000309.hg.1	POM121L9P	POM121 transmembrane nucleoporin-like 9, pseudogene	DQ596042	NONCODE	29774	Coding	+	68928138	68928169	chr5	0.434952	0.0032085	0.000335045
TC05000321.hg.1	POM121L9P	POM121 transmembrane nucleoporin-like 9, pseudogene	DQ596042	NONCODE	29774	Coding	+	69783777	69783808	chr5	0.434952	0.0032085	0.000335045
TC06000218.hg.1	POM121L9P	POM121 transmembrane nucleoporin-like 9, pseudogene	DQ596042	NONCODE	29774	Coding	+	26864795	26864826	chr6	0.434952	0.0032085	0.000335045
TC06000691.hg.1	POM121L9P	POM121 transmembrane nucleoporin-like 9, pseudogene	DQ596042	NONCODE	29774	Coding	+	58264404	58264435	chr6	0.434952	0.0032085	0.000335045
TC12000152.hg.1	KLRF1	killer cell lectin-like receptor subfamily F, member 1	NM_016523	RefSeq	51348	Coding	+	9980077	9997606	chr12	-0.385724	0.00327597	0.000344006
TC06002119.hg.1	VNN1	vanin 1	NM_004666	RefSeq	8876	Coding	-	133001997	133035194	chr6	0.32977	0.00330579	0.000347849
TC14002260.hg.1	IGHV4-28	immunoglobulin heavy variable 4-28	OTTHUMT00000325156	Havanatranscript	28400	Coding	-	106780513	106781017	chr14	-0.431102	0.00344292	0.000365774
TC14002280.hg.1	IGHV1-69	immunoglobulin heavy variable 1-69	OTTHUMT00000324207	Havanatranscript	28461	Coding	-	107169931	107170428	chr14	-0.431262	0.00345307	0.000367065
TC02002077.hg.1	IGKV6-21	immunoglobulin kappa variable 6-21 (non-functional)	OTTHUMT00000323403	Havanatranscript	28906	Coding	-	89459235	89459850	chr2	-0.431168	0.00347961	0.000370636
TC16002033.hg.1	HBM	hemoglobin, mu	NM_001003938	RefSeq	3042	Coding	+	214481	216767	chr16	0.388313	0.00401524	0.000440182
TC05000487.hg.1	POM121L9P	POM121 transmembrane nucleoporin-like 9, pseudogene	DQ596042	NONCODE	29774	Coding	+	99725235	99725265	chr5	0.417862	0.00428393	0.000477661
TC01000938.hg.1	SCARNA2	small Cajal body-specific RNA 2	NR_003023	RefSeq	677766	Coding	+	109642815	109643234	chr1	-0.32475	0.004429	0.000497179
TC02000555.hg.1	IGKV2D-24	immunoglobulin kappa variable 2D-24 (non-functional)	OTTHUMT00000323290	Havanatranscript	28885	Coding	+	90043607	90044439	chr2	-0.403424	0.00469029	0.000531774
TC14002240.hg.1	IGHD3-3	immunoglobulin heavy diversity 3-3	OTTHUMT00000325964	Havanatranscript	28501	Coding	-	106380218	106380248	chr14	-0.605689	0.00487054	0.000555693
TC12000886.hg.1	OAS2	2-5-oligoadenylate synthetase 2	NM_001032731	RefSeq	4939	Coding	+	113416200	113449528	chr12	0.463592	0.00543083	0.000633301
TC03002656.hg.1	SKIL	SKI-like proto-oncogene	BC041913	NONCODE	6498	NonCoding	+	170112405	170115015	chr3	0.339309	0.00574993	0.000680394
TC14002263.hg.1	IGHV3-33	immunoglobulin heavy variable 3-33	OTTHUMT00000325171	Havanatranscript	28434	Coding	-	106815722	106816253	chr14	-0.396545	0.00582208	0.000691262
TC14002266.hg.1	IGHV3-38	immunoglobulin heavy variable 3-38 (non-functional)	OTTHUMT00000325190	Havanatranscript	28429	Coding	-	106866406	106866934	chr14	-0.358396	0.00604029	0.000723675
TC02004980.hg.1	IGKV3D-20	immunoglobulin kappa variable 3D-20	OTTHUMT00000323287	Havanatranscript	28874	Coding	+	90077680	90078311	chr2	-0.367229	0.00687321	0.000841864
TC01000795.hg.1	IFI44	interferon-induced protein 44	NM_006417	RefSeq	10561	Coding	+	79115477	79129763	chr1	0.696626	0.00774787	0.000972596
TC19001207.hg.1	SNORD41	small nucleolar RNA, C/D box 41	NR_002751	RefSeq	26810	Coding	-	12817263	12817332	chr19	0.410542	0.00861293	0.00110102
TC02004944.hg.1	IGKV2-24	immunoglobulin kappa variable 2-24	OTTHUMT00000323404	Havanatranscript	28923	Coding	-	89475812	89476644	chr2	-0.417639	0.00862529	0.00110291
TC14002215.hg.1	IGHJ5	immunoglobulin heavy joining 5	OTTHUMT00000326283	Havanatranscript	28476	Coding	-	106330024	106330072	chr14	-0.328597	0.00903928	0.00116669
TC02004161.hg.1	EIF2AK2	eukaryotic translation initiation factor 2-alpha kinase 2	AF086566	NONCODE	5610	NonCoding	-	37334617	37347277	chr2	0.348602	0.0108357	0.0014569
TC04002926.hg.1	GYPB	glycophorin B (MNS blood group)	NM_002100	RefSeq	2994	Coding	-	144917257	144940498	chr4	0.343045	0.0117734	0.00161267
TC21000739.hg.1	MX1	MX dynamin-like GTPase 1	AY186254	NONCODE	4599	NonCoding	+	42823118	42824743	chr21	0.660334	0.0118246	0.00162261
TC06000217.hg.1	POM121L9P	POM121 transmembrane nucleoporin-like 9, pseudogene	DQ596042	NONCODE	29774	Coding	+	26864473	26864500	chr6	0.415335	0.0119656	0.0016482
TC20000876.hg.1	SLPI	secretory leukocyte peptidase inhibitor	NM_003064	RefSeq	6590	Coding	-	43880879	43883206	chr20	0.480223	0.0135825	0.00192108
TC01002412.hg.1	IFI6	interferon, alpha-inducible protein 6	NM_002038	RefSeq	2537	Coding	-	27992572	27998729	chr1	0.533132	0.0142185	0.00203422
TC01004503.hg.1	PRKACB	protein kinase, cAMP-dependent, catalytic, beta	AY927367	NONCODE	5567	NonCoding	+	84630580	84644903	chr1	-0.395565	0.0186023	0.002856
TC14002249.hg.1	IGHV3-9	immunoglobulin heavy variable 3-9	ENST00000390600	ENSEMBL	---	Coding	-	106552285	106552809	chr14	-0.413394	0.0191701	0.00296263
TC02001739.hg.1	EIF2AK2	eukaryotic translation initiation factor 2-alpha kinase 2	NM_001135651	RefSeq	5610	Coding	-	37326353	37384208	chr2	0.351263	0.0202749	0.00317143
TC0X000788.hg.1	MIR1184-3	microRNA 1184-3	NR_036260	RefSeq	100422977	Coding	+	154687178	154687276	chrX	-0.334936	0.0204758	0.00320978
TC0X001548.hg.1	MIR1184-1	microRNA 1184-1	NR_036049	RefSeq	100302111	Coding	-	154115635	154115733	chrX	-0.334936	0.0204758	0.00320978
TC0X001553.hg.1	MIR1184-3	microRNA 1184-3	NR_036260	RefSeq	100422977	Coding	-	154612749	154612847	chrX	-0.334936	0.0204758	0.00320978
TC02005020.hg.1	CMPK2	cytidine monophosphate (UMP-CMP) kinase 2, mitochondrial	NM_207315	RefSeq	129607	Coding	-	6980503	7006766	chr2	0.368306	0.0213175	0.00337451
TC04001605.hg.1	GYPE	glycophorin E (MNS blood group)	NM_002102	RefSeq	2996	Coding	-	144792019	144826716	chr4	0.339858	0.0221882	0.00355604
TC15001342.hg.1	COPS2	COP9 signalosome subunit 2	NM_001143887	RefSeq	9318	Coding	-	49417471	49447858	chr15	0.393062	0.0239683	0.00390548
TC01002850.hg.1	GBP5	guanylate binding protein 5	NM_001134486	RefSeq	115362	Coding	-	89724633	89738544	chr1	0.39855	0.0252567	0.00417526
TC14002256.hg.1	IGHV3-21	immunoglobulin heavy variable 3-21	OTTHUMT00000325667	Havanatranscript	28444	Coding	-	106691673	106692203	chr14	-0.335849	0.0253754	0.00419957
TC07001606.hg.1	SAMD9L	sterile alpha motif domain containing 9-like	NM_152703	RefSeq	219285	Coding	-	92759368	92777682	chr7	0.375792	0.025959	0.00431984
TC14002278.hg.1	IGHV3-64	immunoglobulin heavy variable 3-64	OTTHUMT00000324617	Havanatranscript	28414	Coding	-	107113741	107114274	chr14	-0.430411	0.027613	0.00466843
TC04001718.hg.1	DDX60	DEAD (Asp-Glu-Ala-Asp) box polypeptide 60	NM_017631	RefSeq	55601	Coding	-	169137442	169239958	chr4	0.437288	0.0301167	0.00521959
TC01001173.hg.1	HIST2H4B	histone cluster 2, H4b	NM_001034077	RefSeq	554313	Coding	+	149804221	149811339	chr1	-0.335282	0.0301386	0.00522432
TC03001903.hg.1	GPR171	G protein-coupled receptor 171	NM_013308	RefSeq	29909	Coding	-	150915619	150920988	chr3	-0.354174	0.030175	0.00523249
TC01003192.hg.1	HIST2H4B	histone cluster 2, H4b	NM_001034077	RefSeq	554313	Coding	-	149825607	149832725	chr1	-0.347613	0.0322437	0.00569935
TC22001440.hg.1	IGLV7-43	immunoglobulin lambda variable 7-43	OTTHUMT00000321113	Havanatranscript	28776	Coding	+	22749356	22749827	chr22	-0.426174	0.0324802	0.00575614
TC03001976.hg.1	PDCD10	programmed cell death 10	NM_007217	RefSeq	11235	Coding	-	167401086	167452727	chr3	0.329289	0.0403065	0.00757095
TC02000034.hg.1	RSAD2	radical S-adenosyl methionine domain containing 2	NM_080657	RefSeq	91543	Coding	+	7005937	7038370	chr2	0.678322	0.0419865	0.0079692
TC21000189.hg.1	MX1	MX dynamin-like GTPase 1	NM_001144925	RefSeq	4599	Coding	+	42792231	42831141	chr21	0.417492	0.04304	0.00821285
TC19001042.hg.1	SMIM24	small integral membrane protein 24	NM_001136503	RefSeq	284422	Coding	-	3474405	3480540	chr19	0.346617	0.0453475	0.00881082
TC16002032.hg.1	HBZ	hemoglobin, zeta	NM_005332	RefSeq	3050	Coding	+	202686	204504	chr16	-0.44372	0.0479468	0.00948847
TC04001282.hg.1	PPBP	pro-platelet basic protein	NM_002704	RefSeq	5473	Coding	-	74852156	74853914	chr4	0.377613	0.0587772	0.0124331
TC04001270.hg.1	JCHAIN	joining chain of multimeric IgA and IgM	NM_144646	RefSeq	3512	Coding	-	71521258	71547534	chr4	-0.490196	0.0673372	0.0148796
TC06003771.hg.1	MANEA-AS1	MANEA antisense RNA 1 (head to head)	BC047582	NONCODE	101927288	NonCoding	-	96023059	96025326	chr6	-0.339869	0.0697127	0.0156469
TC05000231.hg.1	GZMA	granzyme A	NM_006144	RefSeq	3001	Coding	+	54398474	54406080	chr5	-0.330079	0.0705061	0.0159008
TC11003322.hg.1	CASP5	caspase 5	NR_024239	NONCODE	838	NonCoding	-	104864967	104893895	chr11	0.354369	0.0735391	0.0168817
TC02003008.hg.1	RSAD2	radical S-adenosyl methionine domain containing 2	AF026942	NONCODE	91543	NonCoding	+	7037597	7037917	chr2	0.616661	0.074766	0.0172706
TC11002247.hg.1	CASP5	caspase 5	NM_001136109	RefSeq	838	Coding	-	104864962	104893895	chr11	0.335695	0.0794113	0.018784
TC12000885.hg.1	OAS3	2-5-oligoadenylate synthetase 3	NM_006187	RefSeq	4940	Coding	+	113376157	113411054	chr12	0.410455	0.0978116	0.025622
